# Supplementary material for: Astrocyte-Secreted Glypican 4 Regulates Release of Neuronal Pentraxin 1 from Axons to Induce Functional Synapse Formation
Source: Neuron. 2017 Oct 11;96(2):428–445.e13. doi: 10.1016/j.neuron.2017.09.053 (PMC5663462; doi:10.1016/j.neuron.2017.09.053)
Supplement: Table S1. Complete Dataset for Microarray Analysis of RGC Neurons Treated with Gpc4 or TSP1, Related to Figure 1 [file mmc2.xlsx]

## Sheet: raw-rma
Probe Set ID	Gene Symbol	Gene Title	Con A	Con B	TSP A	TSP B	Gpc4 A	Gpc4 B
1367452_at	Sumo2	SMT3 suppressor of mif two 3 homolog 2 (S. cerevisiae)	3742.22	3931.5	3920.13	4010.69	4445.26	3970.05
1367453_at	Cdc37	cell division cycle 37 homolog (S. cerevisiae)	2129.55	2245.15	2111.59	1930.42	2145.17	2056.8
1367454_at	Copb2	coatomer protein complex, subunit beta 2 (beta prime)	970.041	1124.92	1053.84	987.541	1056.58	988.323
1367455_at	Vcp	valosin-containing protein	4077.05	4197.22	3945.93	4060.07	3524.66	3888.9
1367456_at	Ube2d2 /// Ube2d3	ubiquitin-conjugating enzyme E2D 2 /// ubiquitin-conjugating enzyme E2D 3	2536.45	2594.72	2377.56	2620	2361.56	2584.63
1367457_at	Becn1	beclin 1, autophagy related	1431.83	1424.12	1298.58	1357.36	1327.39	1284.51
1367458_at	Lypla2	lysophospholipase II	372.315	369.567	395.353	364.498	419.681	416.097
1367459_at	Arf1	ADP-ribosylation factor 1	7488.34	7372.7	7259.99	6794.1	7368.28	7266.32
1367460_at	Gdi2	GDP dissociation inhibitor 2	4959.11	4959.35	4995.89	4843.81	4904.93	4853.7
1367461_at	Copb1	coatomer protein complex, subunit beta 1	944.113	953.665	1010.31	918.625	951.296	924.612
1367462_at	Capns1	calpain, small subunit 1	3580.23	3615.7	3790.49	3250.5	4052.98	3537.32
1367463_at	Phb2	prohibitin 2	1642.87	1832.2	1549.07	1576.14	1613.71	1556.73
1367464_at	Puf60	poly-U binding splicing factor 60	954.612	898.578	1001.4	856.694	975.525	867.428
1367465_at	Dad1	defender against cell death 1	2015.19	2072.59	2073.72	1888.02	2159.28	1963.36
1367466_at	Prpf8	PRP8 pre-mRNA processing factor 8 homolog (S. cerevisiae)	1239.57	1288.14	1130.89	1218	1133.02	1274.21
1367467_at	Iscu	iron-sulfur cluster scaffold homolog (E. coli)	1922.94	1718.23	1939.07	1781.73	1842.49	1805.03
1367468_at	Scand1	SCAN domain-containing 1	1032.15	1179.8	1165.82	973.316	1132.62	993.079
1367469_at	Eif4g2	eukaryotic translation initiation factor 4, gamma 2	5827.48	6010.94	5993.06	6060	6207.07	5911.47
1367470_at	Sar1a	SAR1 homolog A (S. cerevisiae)	2005.68	1940.79	1933.37	1927.84	1791.17	1948.27
1367471_at	Polr2e	polymerase (RNA) II (DNA directed) polypeptide E	925.058	967.866	880.243	829.503	998.403	908.903
1367472_at	Uba1	ubiquitin-like modifier activating enzyme 1	1103.55	1068.18	1084.53	1034.88	1070.71	1023.67
1367473_at	Tomm22	translocase of outer mitochondrial membrane 22 homolog (yeast)	1714.23	1727.19	1755.15	1607.98	1739.53	1650.03
1367474_at	Sec24c	SEC24 family, member C (S. cerevisiae)	809.384	792.223	827.54	763.75	823.349	774.564
1367475_at	Cdc42	cell division cycle 42 (GTP binding protein)	2994.99	3246.18	2876.83	2700.4	2702.66	2985.01
1367476_at	Srp14	signal recognition particle 14	4281.02	4106.05	4650.07	4199.62	4451.06	4274.44
1367477_at	Mrpl53	mitochondrial ribosomal protein L53	1632.57	1770.21	1556.98	1673.62	1640.23	1672.23
1367478_at	Htra2	HtrA serine peptidase 2	596.781	629.203	637.069	618.548	671.354	681.163
1367479_at	LOC100360065 /// LOC100365891 /// Nop10	H/ACA ribonucleoprotein complex subunit 3 /// nucleolar protein family A, member 3-like /// NOP10 ribonucleoprotein homolog (yeast)	4901.2	5257.23	4995.21	4782.86	5251.73	4767.65
1367480_at	Eif4a3	eukaryotic translation initiation factor 4A, isoform 3	1105.31	1074.23	1080.73	991.734	1141.07	1036.97
1367481_at	Vps28	vacuolar protein sorting 28 homolog (S. cerevisiae)	1785.95	1991.59	1828.7	1668.12	1802.33	1680.46
1367482_at	Anapc11	anaphase promoting complex subunit 11	1655.78	1561.11	1695.37	1389.52	1565.79	1482.38
1367483_at	RGD1309148	similar to RIKEN cDNA 3110001D03	488.048	420.406	487.569	477.138	464.935	459.149
1367484_at	Ube2e2	ubiquitin-conjugating enzyme E2E 2	3308.22	3137.69	3435.62	3308.67	3428.03	3416.38
1367485_at	LOC498453 /// Tcea1	similar to transcription elongation factor A 1 isoform 2 /// transcription elongation factor A (SII) 1	1674.56	1673.14	1635.33	1700.13	1622.51	1680.13
1367486_at	Arfgap2	ADP-ribosylation factor GTPase activating protein 2	348.339	421.147	368.436	404.358	351.279	377.229
1367487_at	B4galt3	UDP-Gal:betaGlcNAc beta 1,4-galactosyltransferase, polypeptide 3	535.51	560.202	528.702	516.43	490.192	551.703
1367488_at	Ankrd17	ankyrin repeat domain 17	1390.46	1326.96	1258.21	1381.45	1223.78	1295.6
1367489_at	---	---	522.644	500.385	477.8	501.008	435.841	509.613
1367490_at	LOC681989	similar to defective SPErmatogenesis family member (spe-39)	472.368	454.678	441.62	425.687	412.298	431.902
1367491_at	Api5	apoptosis inhibitor 5	510.156	544.567	526.234	517.356	473.373	512.247
1367492_at	Dnajc8	DnaJ (Hsp40) homolog, subfamily C, member 8	997.514	1073.76	1035.1	1013.3	1181.95	1002.46
1367493_at	RGD1560212	similar to DNA segment, Chr 18, Wayne State University 98, expressed	1631.76	1769.01	1710.2	1539.33	1752.39	1709.5
1367494_at	Fcf1	FCF1 small subunit (SSU) processome component homolog (S. cerevisiae)	1539.75	1612.63	1645.24	1647.13	1685.44	1581.26
1367495_at	LOC100366237	prefoldin subunit 4-like	2519.23	2641.55	2455.18	2472.16	2574.38	2412.79
1367496_at	Tm9sf2	transmembrane 9 superfamily member 2	2249.22	2067.01	2353.57	2222.96	2443.53	2238.39
1367497_at	Ptdss1	phosphatidylserine synthase 1	1030.7	1014.79	1038.23	1029.53	1028.05	1021.18
1367498_at	Ythdf1	YTH domain family, member 1	1047.75	965.438	1030.68	984.893	1063.92	973.041
1367499_at	Slc35c1	solute carrier family 35, member C1	693.401	627.234	636.067	646.604	643.234	579.717
1367500_at	Shfm1	split hand/foot malformation (ectrodactyly) type 1	3194.64	3258.72	3098.57	3146.47	3207.96	3108.82
1367501_at	Srp72	signal recognition particle 72	670.021	705.927	761.458	701.824	842.824	730.815
1367502_at	Mrpl21	mitochondrial ribosomal protein L21	732.824	752.85	747.733	671.085	733.399	698.705
1367503_at	Bcap31	B-cell receptor-associated protein 31	2082.04	2071.29	2224.01	2028	2391.42	2055.47
1367504_at	---	---	498.707	457.722	462.723	489.381	516.137	545.199
1367505_at	Zfp644	zinc finger protein 644	771.291	812.385	760.951	742.802	695.214	729.746
1367506_at	mrpl11	mitochondrial ribosomal protein L11	936.503	995.814	973.207	916.714	1030.17	940.196
1367507_at	Nudt22	nudix (nucleoside diphosphate linked moiety X)-type motif 22	218.176	212.084	216.088	217.132	229.811	229.896
1367508_at	RGD1565784	RGD1565784	741.605	632.836	787.494	703.693	761.28	705.664
1367509_at	Gtf2h5	general transcription factor IIH, polypeptide 5	3889.65	4045.16	4062.65	3890.41	4226.3	3964.6
1367510_at	Txndc15	thioredoxin domain containing 15	2121.68	2004.1	2147.58	2110.86	2134.41	2066.55
1367511_at	Ncstn	nicastrin	432.591	363.4	366.067	336.866	340.067	375.529
1367512_at	Chmp5	charged multivesicular body protein 5	4269.51	3641.61	4510.31	4401.02	4470.34	4413.07
1367513_at	Tm9sf4	Transmembrane 9 superfamily protein member 4	399.234	444.385	395.806	381.567	368.666	382.377
1367514_at	LOC361635	similar to RIKEN cDNA 9030624J02	505.532	499.627	429.335	443.822	397.347	429.982
1367515_at	Cnot7 /// LOC100361786	CCR4-NOT transcription complex, subunit 7 /// CCR4-NOT transcription complex, subunit 7-like	955.237	839.094	1016.27	1185.23	1107.07	982.821
1367516_at	Dtnbp1	distrobrevin binding protein 1	1836.22	2102.56	1911.01	1670.86	1597.12	1523.49
1367517_at	---	---	137.91	142.369	130.067	121.185	105.598	130.518
1367518_at	Fto	fat mass and obesity associated	1273.63	1299.35	1240.25	1167.99	1128.33	1218.86
1367519_at	Osbpl2	oxysterol binding protein-like 2	647.111	684.197	690.834	662.964	734.459	683.032
1367520_at	Apoa1bp	apolipoprotein A-I binding protein	1640.58	1633.32	1631.49	1542.23	1636.61	1484.3
1367521_at	---	---	251.601	249.637	263.938	235.579	230.9	243.734
1367522_at	F8a1	coagulation factor VIII-associated 1	1160.59	1148.86	1134.1	1104.57	1175.78	1153.54
1367523_at	LOC100910519 /// RGD1564492 /// Trappc2l	trafficking protein particle complex subunit 2-like protein-like /// similar to hypothetical protein, 2-6 /// trafficking protein particle complex 2-like	1863.92	1881.07	1838.73	1650.25	1868.31	1748.57
1367524_at	Zfp592	zinc finger protein 592	227.62	226.042	199.9	227.997	214.649	223.559
1367525_at	Thrap3	Thyroid hormone receptor associated protein 3	734.165	710.741	724.402	695.325	786.048	737.278
1367526_at	Mrps26	mitochondrial ribosomal protein S26	1114.72	1118.17	1038.7	1080.48	1225.92	1172.48
1367527_at	LOC686774	similar to Importin-8 (Imp8) (Ran-binding protein 8) (RanBP8)	274.682	235.217	276.067	265.863	256.067	287.635
1367528_at	Fbxw8	F-box and WD repeat domain containing 8	730.566	825.943	773.609	745.701	779.526	739.751
1367529_at	Derl1 /// LOC689741	Der1-like domain family, member 1 /// similar to Der1-like domain family, member 1	604.22	502.974	570.974	525.453	532.509	573.329
1367530_at	Stx16	syntaxin 16	864.637	944.412	789.751	881.49	796.298	850.155
1367531_at	Eif4h	eukaryotic translation initiation factor 4H	3208.26	3281.39	3129.76	2884.43	3237.79	3115.94
1367532_at	Dazap2	DAZ associated protein 2	1424.76	1265.48	1521.71	1342.33	1468.9	1431.07
1367533_at	Elp2	elongation protein 2 homolog (S. cerevisiae)	1211.07	1027.59	1112.6	1145.73	1152.68	1111.7
1367534_at	Rabgap1	RAB GTPase activating protein 1	982.334	1172.35	1056.58	1127.43	1028.36	1050.53
1367535_at	Irf2bp1	interferon regulatory factor 2 binding protein 1	378.438	367.594	348.733	369.355	367.285	365.432
1367536_at	Apip	APAF1 interacting protein	329.21	307.088	351.964	299.941	323.286	286.065
1367537_at	Eif4enif1	eukaryotic translation initiation factor 4E nuclear import factor 1	379.824	365.704	358.121	389.609	331.655	376.904
1367538_at	---	---	623.9	572.447	633.845	597.144	575.856	609.4
1367539_at	LOC100910334	uncharacterized LOC100910334	738.214	787.931	838.069	817.124	777.616	754.333
1367540_at	Zfyve26	zinc finger, FYVE domain containing 26	263.078	231.676	226.799	242.454	224.324	239.346
1367541_at	Mettl5	methyltransferase like 5	669.352	639.905	706.733	730.458	793.504	683.9
1367542_at	Gpbp1l1 /// Gpbp1l2 /// LOC100361476 /// LOC100361636 /// LOC100364632 /// LOC100365727 /// LOC100366127	GC-rich promoter binding protein 1-like 1 /// GC-rich promoter binding protein 1-like 2 /// vasculin-like protein 1-like /// vasculin-like protein 1-like /// vasculin-like protein 1-like /// vasculin-like protein 1-like /// vasculin-like protein 1-like	168.636	173.234	179.166	196.013	188.567	199.287
1367543_at	Sys1	SYS1 Golgi-localized integral membrane protein homolog (S. cerevisiae)	665.377	644.361	718.769	606.82	666.141	632.038
1367544_at	Rnf111	ring finger protein 111	440.045	450.05	442.38	453.445	398.4	404.13
1367545_at	Rabgap1	RAB GTPase activating protein 1	603.815	650.822	656.234	718.455	754.193	699.395
1367546_at	Mrpl43	mitochondrial ribosomal protein L43	2148.85	2072.89	2249.62	2256.29	2207.92	2093.55
1367547_at	Zmym2	zinc finger, MYM-type 2	687.582	726.727	779.782	798.998	685.178	719.977
1367548_at	Suds3	suppressor of defective silencing 3 homolog (S. cerevisiae)	447.928	439.226	468.934	411.893	438.838	496.076
1367549_a_at	Ap3d1	adaptor-related protein complex 3, delta 1 subunit	4882.71	4591.44	5177.21	4775.14	4873.34	4891.14
1367550_a_at	Tm2d1	TM2 domain containing 1	886.994	878.747	1009.41	1005.49	1121.17	960.332
1367551_a_at	Ccz1	CCZ1 vacuolar protein trafficking and biogenesis associated homolog (S. cerevisiae)	698.126	674.51	675.55	618.287	687.9	602.411
1367552_at	Svs4	seminal vesicle secretory protein 4	24.3916	21.8318	27.3264	21.9564	23.4669	22.3317
1367553_x_at	Hbb /// LOC100134871 /// LOC689064	hemoglobin, beta /// beta globin minor gene /// beta-globin	47.2069	44.8514	44.5517	45.8117	52.849	48.863
1367554_at	Scgb2a1 /// Scgb2a2	secretoglobin, family 2A, member 1 /// secretoglobin, family 2A, member 2	14.025	16.6725	16.2464	14.2219	16.6869	16.1234
1367555_at	Alb	albumin	12.1382	9.26066	12.0206	10.5227	11.0305	12.1382
1367556_s_at	Alb	albumin	28.2302	29.1053	29.4846	33.5746	27.5192	29.228
1367557_s_at	Gapdh /// LOC685186 /// LOC688551 /// RGD1562758 /// RGD1564688 /// RGD1564958 /// RGD1565238 /// RGD1565368	glyceraldehyde-3-phosphate dehydrogenase /// similar to glyceraldehyde-3-phosphate dehydrogenase /// similar to glyceraldehyde-3-phosphate dehydrogenase /// similar to glyceraldehyde-3-phosphate dehydrogenase /// similar to glyceraldehyde-3-phosphate dehydrogenase /// similar to glyceraldehyde-3-phosphate dehydrogenase (phosphorylating) (EC 1.2.1.12) /// similar to glyceraldehyde-3-phosphate dehy…	11545.4	11518	11858	10975.6	12290.2	11309.5
1367558_x_at	Andpro	androgen regulated protein	8.6217	8.24785	7.98785	8.52402	8.27173	9.24946
1367559_at	Ftl /// LOC100359668 /// LOC100360087 /// LOC100362384 /// LOC100363177 /// LOC100364138 /// LOC100365139 /// RGD1560687 /// RGD1561055 /// RGD1566189	ferritin, light polypeptide /// ferritin light chain 2 /// ferritin light chain 1-like /// ferritin light chain 1-like /// ferritin light chain 1-like /// ferritin light chain 1-like /// ferritin light chain 1-like /// similar to Ferritin light chain (Ferritin L subunit) /// similar to Ferritin light chain 2 (Ferritin L subunit 2) (Ferritin subunit LG) /// similar to ferritin light chain	4228.93	4301.73	4657.3	4009.93	4693.53	4162.52
1367560_at	Rplp0	ribosomal protein, large, P0	6193.19	6304.26	6335.13	5613.12	6242.14	6061.19
1367561_at	Rpl27	ribosomal protein L27	8596.22	8600.99	8615.44	8506.11	8829.15	8514.19
1367562_at	Sparc	secreted protein, acidic, cysteine-rich (osteonectin)	137.456	65.5924	150.067	73.178	146.722	69.168
1367563_at	Sparc	secreted protein, acidic, cysteine-rich (osteonectin)	1414.5	739.187	1658.81	696.252	1525.22	877.139
1367564_at	Nppa	natriuretic peptide A	206.734	204.029	195.9	164.677	195.9	188.187
1367565_a_at	Fth1 /// LOC679217 /// LOC689130	ferritin, heavy polypeptide 1 /// hypothetical protein LOC679217 /// hypothetical protein LOC689130	10503.6	10685.9	10185.8	11318.1	11035.9	10516.2
1367566_at	Scgb1a1	secretoglobin, family 1A, member 1 (uteroglobin)	11.1788	14.0452	12.8778	11.9226	12.8111	14.7286
1367567_at	Rpl6	ribosomal protein L6	7104.81	7366.09	7379.44	7012.58	7668.73	6980.98
1367568_a_at	Mgp	matrix Gla protein	2192.16	984.252	1392.25	659.211	2178.73	1074.28
1367569_at	LOC100359969 /// Rpsa	rCG25653-like /// ribosomal protein SA	5920.59	5990.6	5940.15	5478.53	6280.07	5637.3
1367570_at	Tagln	transgelin	691.667	265.4	1043.77	325.682	759.072	377.055
1367571_a_at	Igf2	insulin-like growth factor 2	198.942	123.083	77.0057	53.0941	71.6823	108.859
1367572_at	Myl3	myosin, light chain 3, alkali; ventricular, skeletal, slow	45.172	40.2248	38.1875	49.4959	47.0872	40.2148
1367573_at	Rps6	ribosomal protein S6	8448.06	8519.56	8449.18	8492.22	8518.42	8560.68
1367574_at	Vim	vimentin	2817.24	1755.16	3033.84	1675.54	2836.35	1565.85
1367575_at	Eno1 /// Eno1-ps1 /// LOC685431 /// RGD1563294	enolase 1, (alpha) /// enolase 1, (alpha), pseudogene 1 /// similar to Alpha-enolase (2-phospho-D-glycerate hydro-lyase) (Non-neural enolase) (NNE) (Enolase 1) /// similar to Alpha enolase (2-phospho-D-glycerate hydro-lyase)	5344.02	5430.49	5526.41	4668.35	5605.58	5405.55
1367576_at	Gpx1	glutathione peroxidase 1	2137.72	2318.57	2123.5	2070.84	2174.91	2032.91
1367577_at	Hspb1	heat shock protein 1	120.116	72.299	128.368	65.8629	119.221	92.8688
1367578_at	Prdx2	peroxiredoxin 2	7768.92	7809.9	7656.32	7392.04	8066.24	7434.15
1367579_a_at	RGD1560000 /// Tuba1a /// Tuba1b /// Tuba1c	similar to alpha tubulin /// tubulin, alpha 1A /// tubulin, alpha 1B /// tubulin, alpha 1C	15643.9	15516.1	16494.5	15053.1	15747.6	15797.9
1367580_at	RGD1560124 /// RGD1566137 /// Rpl10a	similar to ribosomal protein L10a /// similar to ribosomal protein L10a /// ribosomal protein L10A	4161.87	4207.81	4214.63	3892.4	4289.98	3947.64
1367581_a_at	Spp1	secreted phosphoprotein 1	256.241	363.706	343.568	469.316	410.995	491.306
1367582_at	LOC100365570 /// LOC684399 /// LOC686807 /// LOC690690 /// RGD1562139 /// RGD1563134 /// RGD1564980 /// RGD1565306 /// Rpl29	60S ribosomal protein L29-like /// similar to 60S ribosomal protein L29 (P23) /// similar to 60S ribosomal protein L29 (P23) /// similar to 60S ribosomal protein L29 (P23) /// similar to 60S ribosomal protein L29 (P23) /// similar to 60S ribosomal protein L29 (P23) /// similar to 60S ribosomal protein L29 (P23) /// similar to 60S ribosomal protein L29 (P23) /// ribosomal protein L29	7167.41	7405.12	7162.9	7040.34	7266.06	6910.53
1367583_at	LOC100360791 /// LOC683302 /// LOC685718 /// RGD1565798 /// Tpt1	tumor protein, translationally-controlled 1 /// similar to tumor protein, translationally-controlled 1 /// similar to tumor protein, translationally-controlled 1 /// similar to tumor protein, translationally-controlled 1 /// tumor protein, translationally-controlled 1	12032.5	12136.9	12343.5	12700.7	12781.4	12673.8
1367584_at	Anxa2	annexin A2	8533.07	8671.49	8752.57	8019.25	8816.95	8346.94
1367585_a_at	Atp1a1	ATPase, Na+/K+ transporting, alpha 1 polypeptide	2605.57	2582.39	2696.68	2311.03	3048.89	2802.11
1367586_at	Ldha	lactate dehydrogenase A	9258.25	9351.44	9295.46	8601.73	10357.6	9241.4
1367587_at	Prl3d4	prolactin family 3, subfamily d, member 4	9.84031	9.91123	9.93289	11.2527	10.8836	11.622
1367588_a_at	Rpl13a	ribosomal protein L13A	4843.33	4666.19	4511.05	4843.4	5024.72	4614.11
1367589_at	Aco2	aconitase 2, mitochondrial	2058.25	2231.79	2000.3	1988.41	1882.52	1981.1
1367590_at	Ran	RAN, member RAS oncogene family	6403.03	6330.15	6259.17	6259.25	6771.22	6626.91
1367591_at	Prdx3	peroxiredoxin 3	1724.57	1734.23	1723.54	1620.73	1767.72	1627.37
1367592_at	Tnnt2	troponin T type 2 (cardiac)	14.853	10.9207	12.1861	12.2087	10.4162	11.0565
1367593_at	Sepw1	selenoprotein W, 1	773.9	739.453	791.327	676.558	796.918	701.565
1367594_at	Bgn	biglycan	155.817	98.2158	159.245	80.9163	179.872	113.639
1367595_s_at	B2m	beta-2 microglobulin	5305.59	5435.56	5377.69	4939.09	5666.76	5385.29
1367596_at	LOC100360508 /// LOC100361854 /// LOC100363770 /// LOC100366016 /// Rps26	ribosomal protein S26-like /// ribosomal protein S26-like /// ribosomal protein S26-like /// ribosomal protein S26-like /// ribosomal protein S26	9784.13	9842.07	9992.83	9245.78	9528.9	9521.93
1367597_at	Rps8	ribosomal protein S8	8519.72	8482.22	8499.12	8277.07	8964.64	8599.52
1367598_at	Ttr	transthyretin	45.1031	49.2683	59.0079	49.3079	52.5103	53.949
1367599_at	Atp5g1	ATP synthase, H+ transporting, mitochondrial Fo complex, subunit C1 (subunit 9)	4608.23	4722.97	4956.56	4452.15	4919.67	4515.64
1367600_at	Des	desmin	57.798	63.8503	54.9825	49.4521	53.7676	55.3824
1367601_at	Cited2	Cbp/p300-interacting transactivator, with Glu/Asp-rich carboxy-terminal domain, 2	1694.7	2007.91	1721.06	1760.75	1299.59	1433.38
1367602_at	Cited2	Cbp/p300-interacting transactivator, with Glu/Asp-rich carboxy-terminal domain, 2	2941.97	3231.66	3075.69	3248.23	2333.68	2633.96
1367603_at	Tpi1	triosephosphate isomerase 1	5936.04	5802.85	5921.14	5625.79	6189.13	5547.4
1367604_at	Crip2	cysteine-rich protein 2	746.734	745.971	779.946	613.56	892.416	743.75
1367605_at	Pfn1	profilin 1	2457.05	2371.74	2655.08	2196.06	2799.8	2474.53
1367606_at	LOC100365839 /// Rps3a	40S ribosomal protein S3a-like /// ribosomal protein S3a	8685.15	8560.34	7965.42	8378.84	8565.49	8310.07
1367607_at	Cox4i1	cytochrome c oxidase subunit IV isoform 1	5923.62	5557.77	6072.68	6036.21	5954.29	5839.37
1367608_at	Cryba4	crystallin, beta A4	29.1675	33.2987	32.4724	28.7293	30.9163	29.5857
1367609_at	Mif	macrophage migration inhibitory factor	7199.55	7622.24	7219.13	6757.97	8029.42	7104.1
1367610_at	Rpl19	ribosomal protein L19	10453.6	10950.8	10439	10087	10378.5	9962.13
1367611_at	Tkt	transketolase	136.681	151.621	141.295	137.403	137.427	145.578
1367612_at	Mgst1	microsomal glutathione S-transferase 1	70.4015	33.9075	49.3416	27.8185	63.9531	42.7485
1367613_at	LOC100363379 /// LOC100365936 /// Prdx1	peroxiredoxin-1-like /// peroxiredoxin-1-like /// peroxiredoxin 1	3772.63	3754.52	3825.1	3359.52	4013.11	3524.43
1367614_at	Anxa1	annexin A1	504.019	305.287	409.069	228.188	552.138	269.453
1367615_at	Svs5	seminal vesicle secretory protein 5	12.7997	15.3654	13.3455	14.4599	15.2889	15.3165
1367616_at	Nppb	natriuretic peptide B	18.5478	18.103	18.4814	16.8812	19.5432	18.6241
1367617_at	Aldoa	aldolase A, fructose-bisphosphate	9936	10747.1	9766.03	9824.28	9779.56	10215.9
1367618_a_at	Gnb2l1	guanine nucleotide binding protein (G protein), beta polypeptide 2 like 1	4855.27	4754.33	5088.28	4561.41	5197.26	4692.83
1367619_at	Pgrmc1	progesterone receptor membrane component 1	2744.74	2642.16	2682.68	2862.02	2788	2623.62
1367620_at	Atp5g3	ATP synthase, H+ transporting, mitochondrial Fo complex, subunit C3 (subunit 9)	10467.8	9757.44	10307.6	9806.67	10186.9	9933.14
1367621_at	Dapk3	death-associated protein kinase 3	764.939	803.394	757.864	560.697	754.997	714.866
1367622_at	Atp5h	ATP synthase, H+ transporting, mitochondrial Fo complex, subunit d	5974.05	5922.35	6108.22	5742.65	6029.07	5797.31
1367623_at	Rpl18	ribosomal protein L18	7484.06	7693.43	7728.74	7019.97	7564.8	7350.42
1367624_at	Atf4	activating transcription factor 4 (tax-responsive enhancer element B67)	8303.54	8624.31	8388	8340.66	8239.56	8052.3
1367625_at	RGD1563861 /// Rpl10	similar to ribosomal protein L10 /// ribosomal protein L10	8417.39	8803.31	8734.23	8325.14	8805.04	8615.28
1367626_at	Ckm	creatine kinase, muscle	17.2508	18.6109	17.2276	17.3579	18.3219	20.4931
1367627_at	Gatm	glycine amidinotransferase (L-arginine:glycine amidinotransferase)	50.9917	52.613	58.1653	53.1551	57.353	54.3334
1367628_at	Lgals1	lectin, galactoside-binding, soluble, 1	3261.6	3790.22	3134	2942.05	3236.52	2959.07
1367629_at	Cox7a2 /// Cox7a2l2	cytochrome c oxidase subunit VIIa polypeptide 2 /// cytochrome c oxidase subunit VIIa polypeptide 2-like 2	8821.45	9085.4	8904.96	8411.07	8938.42	8747.19
1367630_at	Rps11	ribosomal protein S11	8074.14	8239.18	8105.8	7987.77	8116.31	7863.82
1367631_at	Ctgf	connective tissue growth factor	1272.81	591.634	2511.55	962.135	1419.15	820.833
1367632_at	Glul	glutamate-ammonia ligase	1048.49	856.394	1121.49	1146.11	1233.93	1253.02
1367633_at	Glul	glutamate-ammonia ligase	262.541	297.067	317.207	257.513	328.04	304.803
1367634_at	LOC100359596 /// LOC100361974 /// LOC100366004 /// LOC688416 /// Rpl31	ribosomal protein L31-like /// ribosomal protein L31-like /// ribosomal protein L31-like /// similar to ribosomal protein L31 /// ribosomal protein L31	10099.3	10347.6	9843.51	10047.1	10454	9849.89
1367635_at	P4hb	prolyl 4-hydroxylase, beta polypeptide	2351.9	2055.36	2265.66	1982.74	2455.08	2289.05
1367636_at	Igf2r	insulin-like growth factor 2 receptor	666.067	685.568	629.088	664.292	543.163	631.732
1367637_a_at	Ppp1cc	protein phosphatase 1, catalytic subunit, gamma isozyme	3792.81	3816.18	3907.25	4127.24	4161.22	4148.34
1367638_at	Mlycd	malonyl-CoA decarboxylase	375.054	375.253	368.768	329.092	366.242	353.624
1367639_a_at	LOC687872 /// Rps2	hypothetical protein LOC687872 /// ribosomal protein S2	8576.73	8490.02	8835.31	8181.26	8801.9	8312.57
1367640_at	LOC100359593 /// LOC100360558 /// LOC100360573 /// LOC100360642 /// LOC100363860 /// LOC100364427 /// LOC100364858 /// LOC689481 /// Rps12	ribosomal protein S12-like /// ribosomal protein S12-like /// ribosomal protein S12-like /// ribosomal protein S12-like /// ribosomal protein S12-like /// ribosomal protein S12-like /// ribosomal protein S12-like /// similar to ribosomal protein S12 /// ribosomal protein S12	6760.16	6869.63	6675.58	6082.21	7105.52	6530.59
1367641_at	Sod1	superoxide dismutase 1, soluble	7984.12	8292.02	7742.41	7616.56	7509.9	7624.59
1367642_at	Suclg1	succinate-CoA ligase, alpha subunit	1655.72	1683.81	1745.29	1520.17	1869.28	1651.16
1367643_at	Bsg	basigin	5681.29	5883.41	5714.86	4866.06	5667.4	5281.44
1367644_at	Adcy6	adenylate cyclase 6	617.647	600.561	560.358	548.159	533.288	571.233
1367645_at	LOC100362366 /// LOC100364909 /// LOC100365810 /// LOC100365961 /// LOC691975 /// Rps17	40S ribosomal protein S17-like /// 40S ribosomal protein S17-like /// 40S ribosomal protein S17-like /// 40S ribosomal protein S17-like /// similar to 40S ribosomal protein S17 /// ribosomal protein S17	10559.6	10513.1	10920	10018.1	10556.1	10019.5
1367646_at	Ctsb	cathepsin B	7354.07	7520.4	7263.03	7129.23	6725.81	7217.9
1367647_at	Serpina1	serpin peptidase inhibitor, clade A (alpha-1 antiproteinase, antitrypsin), member 1	15.5769	19.8613	19.383	18.8165	18.0133	19.2846
1367648_at	Igfbp2	insulin-like growth factor binding protein 2	77.1189	83.3001	86.2171	82.716	83.7427	92.6393
1367649_at	Palm	paralemmin	458.947	460.38	437.284	380.743	435.837	459.794
1367650_at	Tinagl1	tubulointerstitial nephritis antigen-like 1	32.1121	23.7537	32.575	18.6045	38.2531	31.3614
1367651_at	Ctsd	cathepsin D	3242.34	3065.73	3446.57	2791.45	3090.92	2981.42
1367652_at	Igfbp3	insulin-like growth factor binding protein 3	1637.34	1788.43	1673.78	1719.62	1308.39	1260.55
1367653_a_at	Mdh1	malate dehydrogenase 1, NAD (soluble)	9013.07	8647.56	9159.72	8794.38	9112.98	8821.09
1367654_at	Fat1	FAT tumor suppressor homolog 1 (Drosophila)	405.881	308.653	337.508	278.733	316.067	346.637
1367655_at	LOC100359493 /// LOC100360695 /// LOC100361392 /// LOC100361620 /// LOC100364435 /// LOC100364880 /// LOC100365271 /// LOC100365654 /// Tmsb10	thymosin, beta 10-like /// thymosin, beta 10-like /// thymosin, beta 10-like /// thymosin, beta 10-like /// thymosin, beta 10-like /// thymosin, beta 10-like /// thymosin, beta 10-like /// thymosin, beta 10-like /// thymosin, beta 10	5943.77	6123.96	5849.99	5592.39	5905.82	5396.37
1367656_at	Psmb7	proteasome (prosome, macropain) subunit, beta type 7	1561.73	1421.34	1478.2	1489.65	1526.23	1320.89
1367657_at	Btg1	B-cell translocation gene 1, anti-proliferative	2591.51	2477.24	2564.52	2211.64	2603.03	2284.71
1367658_at	Shank3	SH3 and multiple ankyrin repeat domains 3	163.079	174.46	161.288	168.4	160.261	170.639
1367659_s_at	Eci1	enoyl-CoA delta isomerase 1	138.468	134.401	135.711	111.022	118.314	121.727
1367660_at	Fabp3	fatty acid binding protein 3, muscle and heart	2172.16	2172.14	2262.82	1971.12	2241.43	2120.4
1367661_at	S100a6	S100 calcium binding protein A6	512.102	156.804	265.4	91.3662	574.067	191.632
1367662_at	Hsd17b10	hydroxysteroid (17-beta) dehydrogenase 10	476.401	512.122	515.567	515.514	631.604	483.702
1367663_at	Psme1	proteasome (prosome, macropain) activator subunit 1	1152.23	1226.74	1182.51	1145.58	1217.73	1122.59
1367664_at	Ankrd1	ankyrin repeat domain 1	62.7439	29.402	45.0976	28.2133	47.7236	38.705
1367665_at	Ankrd1	ankyrin repeat domain 1	46.0845	26.2723	34.001	27.8749	33.6273	31.0257
1367666_at	Hnrph1	heterogeneous nuclear ribonucleoprotein H1	2373.82	2523.68	2393.9	2453.68	2568.86	2558.52
1367667_at	Fdps	farnesyl diphosphate synthase	4544.82	4616.92	4472.72	4310.59	4818.72	4470.35
1367668_a_at	Scd	stearoyl-CoA desaturase (delta-9-desaturase)	3702.74	3723.23	4061.95	4354.89	4340.75	3699.85
1367669_a_at	LOC100359928 /// LOC100363716 /// Map1lc3b	microtubule-associated protein 1 light chain 3 beta-like /// microtubule-associated protein 1 light chain 3 beta-like /// microtubule-associated protein 1 light chain 3 beta	883.768	809.345	1012.25	770.486	1024.06	824.727
1367670_at	Fh	fumarate hydratase	2123.5	2316.56	2335.36	2161.28	2117.86	2171.81
1367671_at	Pcna	proliferating cell nuclear antigen	1327.19	1325.56	1461.35	1390.77	1495.21	1360.32
1367672_at	Hsd17b4	hydroxysteroid (17-beta) dehydrogenase 4	592.905	609.221	576.295	587.542	549.222	539.582
1367673_at	Selenbp1	selenium binding protein 1	14.3595	14.3624	19.4311	11.6123	16.3223	16.1247
1367674_at	Pitpnb	phosphatidylinositol transfer protein, beta	976.312	1026.65	992.521	952.655	932.984	1031
1367675_at	Cib1	calcium and integrin binding 1 (calmyrin)	176.66	142.76	156.125	117.123	171.379	154.568
1367676_at	Hmgb2 /// RGD1559962 /// RGD1561694 /// RGD1564519	high mobility group box 2 /// similar to High mobility group protein 2 (HMG-2) /// similar to High mobility group protein 2 (HMG-2) /// similar to High mobility group protein 2 (HMG-2)	124.614	75.9828	96.3193	78.9982	101.853	104.413
1367677_at	Prdx5	peroxiredoxin 5	2167.09	2000.32	2114.26	1920	2187.69	1983.8
1367678_at	Sdha	succinate dehydrogenase complex, subunit A, flavoprotein (Fp)	1547.27	1494.13	1514.04	1468.12	1477.25	1483.53
1367679_at	Cd74	Cd74 molecule, major histocompatibility complex, class II invariant chain	19.8868	26.0505	23.6264	25.4358	22.3138	23.4854
1367680_at	Acox1	acyl-CoA oxidase 1, palmitoyl	1305.53	1346.55	1373.82	1278.47	1396.21	1289.04
1367681_at	Cd151	CD151 molecule (Raph blood group)	3232.45	3112.18	3236.58	2937.14	3399.45	2997.61
1367682_at	Mdk	midkine	276.105	171.283	272.234	154.961	265.114	164.567
1367683_at	Kpna2 /// LOC100359600 /// LOC100362732 /// LOC100363737	karyopherin alpha 2 /// karyopherin alpha 2-like /// karyopherin (importin) alpha 2 /// karyopherin alpha 2-like	643.151	507.285	620.831	643.805	672.084	553.257
1367684_at	Crybb2	crystallin, beta B2	17.2236	19.6727	13.79	18.7148	16.8549	16.6131
1367685_at	LOC100363345 /// LOC679976 /// Rps27a	ribosomal protein S27a-like /// similar to ribosomal protein S27a /// ribosomal protein S27a	8167.13	8344.66	8191.99	7866.65	8397.32	8135.41
1367686_at	Serp1	stress-associated endoplasmic reticulum protein 1	1945.07	1816.18	2119.85	2035.58	2117.98	2061.32
1367687_a_at	Pam	peptidylglycine alpha-amidating monooxygenase	5634.13	5879.78	5332.28	5851.89	5345.34	5626.06
1367688_at	Scamp4	secretory carrier membrane protein 4	253.185	216.768	260.492	207.196	219.067	210.084
1367689_a_at	Cd36 /// LOC100365047 /// LOC685953 /// RGD1562323	CD36 molecule (thrombospondin receptor) /// scavenger receptor class B, member 2-like /// similar to CD36 antigen /// similar to fatty acid translocase/CD36	10.6097	8.39817	9.83392	11.2197	9.62833	8.66113
1367690_at	Ssr4	signal sequence receptor, delta	2409.86	2604.22	2501.88	2282.63	2697.84	2248.02
1367691_at	Prkcdbp	protein kinase C, delta binding protein	447.954	466.051	394.18	376.065	424.282	370.163
1367692_at	Sbp	spermine binding protein	9.23607	9.04582	8.93534	9.41681	9.66344	9.76601
1367693_at	Ywhah	tyrosine 3-monooxygenase/tryptophan 5-monooxygenase activation protein, eta polypeptide	11626.5	11627.8	11901.4	11382.1	12650.8	12438.7
1367694_at	Hadhb	hydroxyacyl-CoA dehydrogenase/3-ketoacyl-CoA thiolase/enoyl-CoA hydratase (trifunctional protein), beta subunit	1253.98	1256.92	1215.4	1100.48	1156.52	1120.95
1367695_at	Qdpr	quinoid dihydropteridine reductase	979.422	980.962	1030.22	925.643	1104.02	1015.49
1367696_at	Ifitm2	interferon induced transmembrane protein 2	299.416	187.081	172.233	93.9208	312.307	147.522
1367697_at	Mapk14	mitogen activated protein kinase 14	819.371	876.75	772.127	716.59	798.804	864.195
1367698_a_at	2014-09-09	septin 9	469.01	438.234	419.588	440.44	435.37	423.709
1367699_at	Sh3gl1	SH3-domain GRB2-like 1	323.147	366.331	339.748	334.789	331.048	337.669
1367700_at	Fmod	fibromodulin	13.799	13.1921	13.4975	15.393	16.3296	16.1453
1367701_at	Ramp2	receptor (G protein-coupled) activity modifying protein 2	633.021	716.9	700.944	655.142	625.012	632.07
1367702_at	Acadm	acyl-CoA dehydrogenase, C-4 to C-12 straight chain	598.921	560.567	641.648	543.943	567.401	581.4
1367703_at	Crygd	crystallin, gamma D	19.3588	25.0483	15.8147	21.2914	18.2272	21.3094
1367704_at	Ap2b1	adaptor-related protein complex 2, beta 1 subunit	2739.57	2748.07	2598.26	2471.68	2398.03	2711.9
1367705_at	Glrx	glutaredoxin (thioltransferase)	668.113	713.653	867.541	644.502	805.799	630.486
1367706_at	Vdac1	voltage-dependent anion channel 1	4695.1	5150.33	4584.36	4807.68	4849.04	5015.26
1367707_at	Fasn	fatty acid synthase	542.567	481.404	483.695	514.595	476.827	496.333
1367708_a_at	Fasn	fatty acid synthase	1724.57	1708.41	1754.4	1910.92	1782.16	1754.77
1367709_at	Cd63	Cd63 molecule	5855.55	5182.18	6103.26	5516.96	5880.23	5547.02
1367710_at	LOC100362709 /// LOC100364216 /// Psme2	proteasome activator complex subunit 2-like /// proteasome activator complex subunit 2-like /// proteasome (prosome, macropain) activator subunit 2	1161.37	1235.07	1264.9	1080.81	1198.32	1165.47
1367711_at	Psmc2	proteasome (prosome, macropain) 26S subunit, ATPase 2	4309.08	4139.36	4430.73	4174.1	4393.36	4278.65
1367712_at	Timp1	TIMP metallopeptidase inhibitor 1	1590.17	1802.95	1887.69	1473.54	1631.51	1542.92
1367713_at	Eif2s1	eukaryotic translation initiation factor 2, subunit 1 alpha	1451.18	1410.14	1537.16	1442.26	1660.19	1376.14
1367714_at	Eif2b2	eukaryotic translation initiation factor 2B, subunit 2 beta	559.567	552.497	582.233	476.911	563.938	554.259
1367715_at	Tnfrsf1a	tumor necrosis factor receptor superfamily, member 1a	411.309	368.511	367.83	335.265	340.574	354.964
1367716_at	Itfg1	integrin alpha FG-GAP repeat containing 1	2244.18	2184.42	2225.5	2258.9	2265.27	2207.89
1367717_at	LOC100359517 /// LOC100362987 /// Rps27 /// Rps27l	ribosomal protein S27-like /// ribosomal protein S27-like /// ribosomal protein S27 /// ribosomal protein S27-like	6691.28	6700.8	6832.39	6320.76	6655.23	6274.4
1367718_at	Chkb	choline kinase beta	509.51	498.17	530.36	499.531	532.734	508.118
1367719_at	Ubr5	ubiquitin protein ligase E3 component n-recognin 5	2423.06	2462.34	2243.57	2623.64	2206.07	2612.41
1367720_at	Alad	aminolevulinate dehydratase	290.902	287.567	287.868	241.041	274.659	266.233
1367721_at	Sdc4	syndecan 4	253.325	145.455	210.474	114.152	276.062	162.865
1367722_at	Dpp7	dipeptidylpeptidase 7	1132.28	1268.05	1170	1061.4	1093.49	1066.75
1367723_a_at	Sh2b3	SH2B adaptor protein 3	150.238	127.778	134.265	134.092	127.475	138.126
1367724_a_at	Atp6v0e1	ATPase, H+ transporting, lysosomal, V0 subunit e1	447.997	372.797	494.659	445.151	534.125	445.462
1367725_at	Pim3	pim-3 oncogene	315.381	372.913	324.734	335.196	341.252	361.491
1367726_at	Thra	thyroid hormone receptor alpha	394.362	401.376	399.221	377.41	383.095	400.852
1367727_at	Cyth2	cytohesin 2	807.196	812.209	838.87	797.265	823.287	809.665
1367728_at	Tsn	translin	67.5415	60.1221	92.188	71.6438	68.4592	47.5687
1367729_at	Oat	ornithine aminotransferase	1433.84	1455.76	1403.01	1316.63	1415.64	1388.31
1367730_at	Uso1	USO1 vesicle docking protein homolog (yeast)	1168.14	1159.32	1201.33	1030.69	1089.08	1276.83
1367731_at	Gnb1	guanine nucleotide binding protein (G protein), beta polypeptide 1	8227.44	8711.15	8078.1	8199.81	7424.45	8554.11
1367732_at	Gnb1 /// Gnb4	guanine nucleotide binding protein (G protein), beta polypeptide 1 /// guanine nucleotide binding protein (G protein), beta polypeptide 4	1234.06	1387.08	1312.79	1326.94	1253.65	1253.93
1367733_at	Ca2	carbonic anhydrase 2	207.166	220.506	277.652	233.974	275.075	221.986
1367734_at	Akr1b1	aldo-keto reductase family 1, member B1 (aldose reductase)	2790.65	2615.74	2604.62	2310.55	2710.18	2456.13
1367735_at	Acadl	acyl-CoA dehydrogenase, long chain	726.704	698.092	758.605	680.611	678.277	584.871
1367736_at	Rraga	Ras-related GTP binding A	3595.42	3394.21	3646.62	3386.72	3480.31	3292.99
1367737_at	Fuca1	fucosidase, alpha-L- 1, tissue	1283.13	1271.89	1216.2	1255.68	1311.63	1270.9
1367738_at	Unc119	UNC-119 homolog (C. elegans)	925.91	1005.4	899.889	863.449	862.551	918.458
1367739_at	Cox8b	cytochrome c oxidase, subunit VIIIb	16.2205	19.5207	19.121	18.4454	15.8573	17.4503
1367740_at	Ckb	creatine kinase, brain	5279.52	5389.88	5268.23	5089.66	5467.96	5470.58
1367741_at	Herpud1	homocysteine-inducible, endoplasmic reticulum stress-inducible, ubiquitin-like domain member 1	468.787	471.203	485.406	464.401	471.588	491.94
1367742_at	Cpt1b	carnitine palmitoyltransferase 1b, muscle	35.5701	34.0482	35.5701	34.7183	37.1599	35.737
1367743_at	Pfkl	phosphofructokinase, liver	189.261	175.601	176.31	168.535	161.863	169.629
1367744_at	Maged2	melanoma antigen, family D, 2	1579.72	1712.12	1562.58	1451.45	1454.23	1496.76
1367745_at	Dgkz	diacylglycerol kinase zeta	284.528	274.001	282.636	277.627	301.507	284.117
1367746_a_at	Flot2	flotillin 2	668.447	685.522	611.92	642.184	591.916	671.684
1367747_at	Arl3	ADP-ribosylation factor-like 3	2330.79	2472.4	2309.41	2089.61	2285.22	2249.27
1367748_at	Arf5	ADP-ribosylation factor 5	1486.47	1280.61	1521.59	1215.11	1415.9	1367.14
1367749_at	Lum	lumican	123.928	25.581	29.3115	11.2581	127.422	38.2107
1367750_at	Prpsap1	phosphoribosyl pyrophosphate synthetase-associated protein 1	691.571	732.037	704.68	623.9	669.234	632.965
1367751_at	Dpm2	dolichyl-phosphate mannosyltransferase polypeptide 2, regulatory subunit	666.736	698.115	655.24	603.349	650.634	610.782
1367752_at	Bcar1	breast cancer anti-estrogen resistance 1	351.66	331.576	333.067	279.971	328.9	318.824
1367753_at	Sec31a	SEC31 homolog A (S. cerevisiae)	85.587	86.6967	94.9764	76.2703	77.6431	77.3771
1367754_s_at	Asl	argininosuccinate lyase	355.842	361.699	351.811	337.284	345.792	343.318
1367755_at	Cdo1	cysteine dioxygenase, type I	655.766	660.358	620.532	629.352	558.792	532.71
1367756_at	Gfm1	G elongation factor, mitochondrial 1	485.299	486.9	504.448	428.699	496.101	475.473
1367757_at	Cox6c /// LOC100365711	cytochrome c oxidase, subunit VIc /// cytochrome c oxidase, subunit VIc-like	10445.5	9919.37	10888.8	9775.99	10290.2	10380.5
1367758_at	Afp	alpha-fetoprotein	11.058	11.2751	10.4665	11.022	13.5498	13.8484
1367759_at	H1f0	H1 histone family, member 0	930.342	914.355	891.465	827.523	971.548	962.705
1367760_at	Map2k1	mitogen activated protein kinase kinase 1	1659.9	1585.13	1607.73	1541.39	1636.46	1614.52
1367761_at	Ndel1	nudE nuclear distribution gene E homolog (A. nidulans)-like 1	928.286	963.567	871.334	916.203	777.9	901.49
1367762_at	Sst	somatostatin	91.1877	93.2335	90.7169	95.6394	80.4125	73.8765
1367763_at	Acat1	acetyl-CoA acetyltransferase 1	971.175	897.451	926.153	913.984	1022.14	906.032
1367764_at	Ccng1	cyclin G1	2372.68	2263.55	2365.09	2362.07	2168.72	2166.12
1367765_at	Tcn2	transcobalamin 2	559.416	502.84	573.613	482.566	484.995	515.342
1367766_at	Nme2 /// RGD1565403	non-metastatic cells 2, protein (NM23B) expressed in /// similar to Nucleoside diphosphate kinase B (NDK B) (NDP kinase B) (P18)	4281.75	4637.67	4093.62	4370.9	4710.39	4299.08
1367767_at	Hmgcl	3-hydroxymethyl-3-methylglutaryl-CoA lyase	502.376	483.216	502.361	429.885	478.52	490.922
1367768_at	Lxn	latexin	1183.53	1287.35	1191.9	1163.9	1235.52	1230.45
1367769_at	Polr2g	polymerase (RNA) II (DNA directed) polypeptide G	1860.72	1813.4	1870.04	1876.93	2002.9	1903.64
1367770_at	Degs1	degenerative spermatocyte homolog 1, lipid desaturase (Drosophila)	2592.86	2538.14	2647.75	2410.89	2551.79	2506.48
1367771_at	Tsc22d3	TSC22 domain family, member 3	2449.53	2773.23	2393.87	2568.57	2265.57	2257.29
1367772_at	Clns1a	chloride channel, nucleotide-sensitive, 1A	1211.62	1263.09	1259.9	1065.16	1348.72	1113.74
1367773_at	Slc25a1	solute carrier family 25 (mitochondrial carrier, citrate transporter), member 1	900.984	790.826	978.554	826.155	1000.52	889.517
1367774_at	Gsta3	glutathione S-transferase A3	183.567	87.5356	102.032	75.0483	103.741	74.4979
1367775_at	Amacr	alpha-methylacyl-CoA racemase	259.232	266.946	293.941	256.901	266.775	258.556
1367776_at	Cdk1	cyclin-dependent kinase 1	73.6429	61.4273	43.5734	33.1689	65.3191	53.127
1367777_at	Decr1	2,4-dienoyl CoA reductase 1, mitochondrial	314.599	332.191	289.981	273.9	341.067	302.745
1367778_at	Furin	furin (paired basic amino acid cleaving enzyme)	260.646	235.013	242.567	237.402	261.258	319.28
1367779_at	Bin1	bridging integrator 1	1200.9	1201.49	1076.47	991.618	928.055	1048.3
1367780_at	Pttg1	pituitary tumor-transforming 1	71.5482	62.1091	53.2644	63.4536	56.1916	60.4641
1367781_at	Pip	prolactin induced protein	13.113	15.5803	13.6455	12.8212	13.808	13.5835
1367782_at	Cox6a2	cytochrome c oxidase subunit VIa polypeptide 2	51.9787	50.3514	49.9605	39.7647	49.8652	43.4537
1367783_at	Gabarapl2 /// LOC100359937 /// LOC501441	GABA(A) receptor-associated protein like 2 /// GABA(A) receptor-associated protein-like 2-like /// similar to GABA(A) receptor-associated protein like 2	4345.78	4178.06	4684.28	4332.53	4538.15	4399.4
1367784_a_at	Clu	clusterin	7348.97	6659.56	6776.02	5154.43	7233.47	5835.23
1367785_at	Cnn1	calponin 1, basic, smooth muscle	30.8161	18.6252	35.7697	19.5877	30.5693	21.1835
1367786_at	Psmb8	proteasome (prosome, macropain) subunit, beta type 8 (large multifunctional peptidase 7)	27.4723	28.0446	22.9677	27.6823	34.2188	21.8711
1367787_at	Ica1	islet cell autoantigen 1	323.622	380.327	332.37	295.374	331.828	322.8
1367788_at	LOC100909429 /// Phkg2	phosphorylase b kinase gamma catalytic chain, testis/liver isoform-like /// phosphorylase kinase, gamma 2 (testis)	507.567	492.702	500.375	502.195	506.646	468.232
1367789_at	Slc27a1	solute carrier family 27 (fatty acid transporter), member 1	198.473	210.452	213.556	227.107	221.577	254.364
1367790_at	Snd1	staphylococcal nuclease and tudor domain containing 1	568.383	539.91	562.409	547.673	542.204	549.01
1367791_at	Ramp1	receptor (G protein-coupled) activity modifying protein 1	57.7336	59.4495	55.0117	47.7552	58.2584	57.8442
1367792_at	Bpifa2	BPI fold containing family A, member 2	15.7219	17.8152	16.3346	17.569	17.4953	17.0731
1367793_at	Ddt	D-dopachrome tautomerase	989.524	961.456	968.413	809.469	972.35	849.029
1367794_at	A2m	alpha-2-macroglobulin	475.782	345.56	307.598	235.432	364.788	308.109
1367795_at	Ifrd1	interferon-related developmental regulator 1	587.102	593.519	614.306	587.839	564.632	572.929
1367796_at	Mgat1	mannosyl (alpha-1,3-)-glycoprotein beta-1,2-N-acetylglucosaminyltransferase	201.384	173.233	156.299	165.404	154.4	167.506
1367797_at	Men1	multiple endocrine neoplasia I	86.7349	95.7133	74.6397	70.7397	72.8613	83.5627
1367798_at	Ahcy	adenosylhomocysteinase	893.172	833.4	910.4	834.376	811.023	834.376
1367799_at	Eef1a2	eukaryotic translation elongation factor 1 alpha 2	675.682	710.4	732.524	657.682	625.821	607.337
1367800_at	Plat	plasminogen activator, tissue	1102.68	1077.88	1152.48	1237.22	1200.29	1124.2
1367801_at	Ece1	endothelin converting enzyme 1	327.101	343.89	280.662	287.786	294.483	310.058
1367802_at	Sgk1	serum/glucocorticoid regulated kinase 1	308.19	306.364	291.608	358.243	272.752	325.738
1367803_at	Nup54	nucleoporin 54	257.716	295.82	260.4	272.215	252.683	234.84
1367804_at	Apcs	amyloid P component, serum	25.1855	32.6415	28.7962	28.3098	28.126	26.4291
1367805_at	Gls	glutaminase	2435.43	2344.51	2493.35	2297.2	2317.15	2455.05
1367806_at	Gls	glutaminase	276.116	254.733	292.129	336.043	272.514	274.4
1367807_at	Plod1	procollagen-lysine, 2-oxoglutarate 5-dioxygenase 1	302.465	297.403	288.299	258.57	239.655	262.134
1367808_at	Timm8b	translocase of inner mitochondrial membrane 8 homolog b (yeast)	5447.72	5319.42	5270.49	5130.84	5445.64	5097.57
1367809_at	Prl4a1	prolactin family 4, subfamily a, member 1	25.6391	29.7619	30.6472	29.3489	29.3489	30.3371
1367810_at	Slc6a8	solute carrier family 6 (neurotransmitter transporter, creatine), member 8	261.017	304.475	300.591	324.734	264.081	295.372
1367811_at	Phgdh	phosphoglycerate dehydrogenase	306.725	322.853	293.067	211.9	243.691	233.651
1367812_at	Sptbn2	spectrin, beta, non-erythrocytic 2	1175.45	1237.95	1114.79	1125.37	1072.05	1159.71
1367813_at	Ppp1r14a	protein phosphatase 1, regulatory (inhibitor) subunit 14A	30.7462	22.7669	45.7687	19.1826	29.09	25.2012
1367814_at	Atp1b1	ATPase, Na+/K+ transporting, beta 1 polypeptide	6013.76	5817.4	5763.56	5759.56	6389.9	5675.03
1367815_at	Slc5a6	solute carrier family 5 (sodium-dependent vitamin transporter), member 6	718.886	749.204	743.074	681.572	743.714	672.745
1367816_at	Hopx	HOP homeobox	277.425	222.456	204.731	173.173	303.718	221.508
1367817_at	Hdgf	hepatoma-derived growth factor	485.234	585.81	525.4	510.331	503.158	530.193
1367818_at	Coq3	coenzyme Q3 homolog, methyltransferase (S. cerevisiae)	532.104	468.187	529.534	510.586	597.382	514.636
1367819_at	Got2	glutamic-oxaloacetic transaminase 2, mitochondrial (aspartate aminotransferase 2)	3885.53	4109.35	4065.18	3869.46	3938.78	4051.11
1367820_at	Banf1	barrier to autointegration factor 1	334.766	266.9	360.997	302.556	343.442	317.397
1367821_a_at	Cacna1a	calcium channel, voltage-dependent, P/Q type, alpha 1A subunit	37.8515	42.1902	35.3175	39.1021	33.3181	40.2375
1367822_at	Cacna1a	calcium channel, voltage-dependent, P/Q type, alpha 1A subunit	24.3398	28.1516	22.0871	26.4655	28.6461	25.1868
1367823_at	Timp2	TIMP metallopeptidase inhibitor 2	164.567	174.597	168.689	149.338	151.567	162.293
1367824_at	Fnta	farnesyltransferase, CAAX box, alpha	1537.15	1381.09	1611.83	1312.39	1505.25	1338.56
1367825_at	Ralgds	ral guanine nucleotide dissociation stimulator	351.002	383.463	300.744	333.067	306.878	339.4
1367826_at	Nfe2l2	nuclear factor, erythroid derived 2, like 2	1105.9	1102.62	1034.4	1079.69	983.399	1040.83
1367827_at	Ppp2cb	protein phosphatase 2, catalytic subunit, beta isozyme	5830.58	6038.71	5776.98	5705.72	5733.96	5817.9
1367828_at	Acads	acyl-CoA dehydrogenase, C-2 to C-3 short chain	192.234	180.809	161.403	164.567	167.283	169.4
1367829_at	Echs1	enoyl CoA hydratase, short chain, 1, mitochondrial	663.24	639.888	643.71	570.029	629.243	570.029
1367830_a_at	Tp53	tumor protein p53	198.384	224.207	178.116	244.498	202.201	223.652
1367831_at	Tp53	tumor protein p53	121.962	116.979	109.476	115.66	127.988	118.944
1367832_at	Lypla1	lysophospholipase I	753.4	661.515	711.33	772.441	780.4	711.327
1367833_at	Psmc5	proteasome (prosome, macropain) 26S subunit, ATPase, 5	1996.22	1909.58	2149.59	1776.2	1950.81	1846.61
1367834_at	Srm	spermidine synthase	646.011	723.734	699.067	602.854	671.006	624.736
1367835_at	Pcsk1n	proprotein convertase subtilisin/kexin type 1 inhibitor	1021.73	1035.93	1024.12	909.863	982.209	917.519
1367836_at	Cpt1a	carnitine palmitoyltransferase 1a, liver	58.2389	56.8792	50.3289	62.1998	54.6955	53.9294
1367837_at	Psma4	proteasome (prosome, macropain) subunit, alpha type 4	1873.9	1653.64	1852.44	1814.29	1895.81	1753.21
1367838_at	Cth	cystathionase (cystathionine gamma-lyase)	25.692	24.4656	24.099	19.0407	20.2288	21.51
1367839_at	Fdft1	farnesyl diphosphate farnesyl transferase 1	1673.86	1613.92	1759.07	1559.21	1828.48	1533.1
1367840_at	Hgs	hepatocyte growth factor-regulated tyrosine kinase substrate	1484.7	1382.07	1336.04	1372.05	1321.56	1363.77
1367841_a_at	Prl8a9	prolactin family 8, subfamily a, member 9	9.18463	8.7545	10.0987	8.48903	9.18463	9.32056
1367842_at	Apbb1	amyloid beta (A4) precursor protein-binding, family B, member 1 (Fe65)	1219.45	1256.84	1228.79	1226.02	1099.24	1229.21
1367843_at	Akr7a2	aldo-keto reductase family 7, member A2 (aflatoxin aldehyde reductase)	304.61	301.894	300.522	263.545	315.846	265.234
1367844_at	Gnai2	guanine nucleotide binding protein (G protein), alpha inhibiting activity polypeptide 2	1113.41	1165.42	1167.19	1068.42	1141.38	1130.83
1367845_at	Nefm	neurofilament, medium polypeptide	6640.89	7543.62	6851.29	7496.11	7302.37	7083.46
1367846_at	S100a4	S100 calcium-binding protein A4	345.646	250.146	233.329	137.986	427.468	170.952
1367847_at	Nupr1	nuclear protein, transcriptional regulator, 1	30.4144	30.7573	38.2486	35.1404	31.3316	25.5471
1367848_at	Dctn1	dynactin 1	1495.46	1673.92	1460.33	1528.11	1460.12	1488.75
1367849_at	Sdc1	syndecan 1	351.915	414.703	392.954	409.869	328	427.947
1367850_at	Fcgr2a /// LOC100362543 /// LOC498276 /// LOC498277	Fc fragment of IgG, low affinity IIa, receptor (CD32) /// Low affinity immunoglobulin gamma Fc region receptor III-like /// Fc gamma receptor II beta /// similar to Low affinity immunoglobulin gamma Fc region receptor III precursor (IgG Fc receptor III) (Fc-gamma RIII) (FcRIII)	80.9542	132.311	80.4647	163.846	69.0998	92.2462
1367851_at	Ptgds	prostaglandin D2 synthase	30.0522	13.5505	29.8613	13.9615	13.6433	13.8256
1367852_s_at	Gp1bb /// Sept5	glycoprotein Ib (platelet), beta polypeptide /// septin 5	664.666	735.404	634.963	695.406	624.302	669.563
1367853_at	Slc12a2	solute carrier family 12 (sodium/potassium/chloride transporters), member 2	727.036	599.46	735.144	701.918	701.954	695.272
1367854_at	Acly	ATP citrate lyase	3919.36	3470.44	3904.71	3923.64	4159.73	3968.24
1367855_at	Scarb1	scavenger receptor class B, member 1	114.734	123.629	92.112	113.448	85.8613	120.567
1367856_at	G6pd	glucose-6-phosphate dehydrogenase	1791.4	2059.05	1728.93	2017.53	1758.54	1754.4
1367857_at	Fads1	fatty acid desaturase 1	873.459	870.971	804.087	899.261	846.347	755.959
1367858_at	Mmp11	matrix metallopeptidase 11	71.9016	63.2406	59.581	52.1387	46.9172	63.0762
1367859_at	Tgfb3	transforming growth factor, beta 3	103.053	97.4888	127.298	99.359	90.7552	96.5295
1367860_a_at	Mmp14	matrix metallopeptidase 14 (membrane-inserted)	497.264	497.934	497.734	592.234	506.323	564.486
1367861_at	Evl	Enah/Vasp-like	2934.25	2834.86	2642.25	2504.99	2647.13	2663.46
1367862_at	Rrad	Ras-related associated with diabetes	25.3195	29.7735	29.7877	28.3066	22.8596	26.6434
1367863_at	Bnip1 /// Bnip1l1	BCL2/adenovirus E1B interacting protein 1 /// BCL2/adenovirus E1B interacting protein 1-like 1	447.38	459.021	468.576	437.383	423.653	407.174
1367864_at	Pfkm	phosphofructokinase, muscle	1170.06	1186.81	1152.38	1129.23	1145.21	1090.02
1367865_at	Lkap /// LOC678813	limkain b1 /// similar to limkain b1	437.518	396.727	372.917	380.741	379.908	395.611
1367866_at	Fbln5 /// Trip11	fibulin 5 /// thyroid hormone receptor interactor 11	31.0725	27.0293	28.567	26.4093	27.7134	25.9803
1367867_at	Gfer	growth factor, augmenter of liver regeneration	702.983	696.234	765.947	664.524	681.901	657.109
1367868_at	Adrm1	adhesion regulating molecule 1	124.004	129.623	118.204	121.734	118.381	120.926
1367869_at	Oxr1	oxidation resistance 1	1994.73	1960.64	1869.33	1937.9	1935.44	1916.12
1367870_at	Glrx3	glutaredoxin 3	3246.24	3120.03	3054.06	3008.28	3198.27	3001.09
1367871_at	Cyp2e1	cytochrome P450, family 2, subfamily e, polypeptide 1	28.8154	32.3389	27.8588	32.6131	32.1026	30.4506
1367872_at	Ap1b1	adaptor-related protein complex 1, beta 1 subunit	691.052	593.344	612.466	602.072	609.651	609.651
1367873_at	Atp6ap1	ATPase, H+ transporting, lysosomal accessory protein 1	3601.03	3521.75	3392.06	3583.84	3904.9	3566.54
1367874_at	Rhoq	ras homolog gene family, member Q	2764.26	2544.82	2835.98	3016.62	2606.08	2673.83
1367875_at	Gak	cyclin G associated kinase	621.609	631.439	623.181	597.401	620.849	625.361
1367876_at	Ipo13	importin 13	292.968	265.909	264.1	264.433	247.029	274.456
1367877_at	Slc11a2	solute carrier family 11 (proton-coupled divalent metal ion transporters), member 2	408.628	397.274	413.622	445.15	429.081	417.462
1367878_at	Stx5	syntaxin 5	483.391	468.519	456.83	450.68	428.705	445.635
1367879_at	Cdk5rap3	CDK5 regulatory subunit associated protein 3	171.609	185.922	179.147	174.798	184.631	182.123
1367880_at	Lamb2	laminin, beta 2	55.6055	41.951	36.2159	34.1361	41.4708	40.0461
1367881_at	Sirpa	signal-regulatory protein alpha	405.058	363.32	385.205	374.187	301.106	296
1367882_at	Map1a	microtubule-associated protein 1A	522.091	531.715	522.627	538.159	483.68	502.964
1367883_at	Smn1	survival motor neuron 1	279.9	371.167	330.339	319.382	343.91	339.034
1367884_at	Rab14	RAB14, member RAS oncogene family	1456.26	1555.78	1571.97	1736.3	1620.85	1580.63
1367885_at	Pxmp2	peroxisomal membrane protein 2	281.82	248.982	277.934	248.588	251.049	237.555
1367886_at	Pcsk7	proprotein convertase subtilisin/kexin type 7	173.139	173.733	169.141	186.39	162.196	175.819
1367887_at	Lcat	lecithin cholesterol acyltransferase	11.1585	13.3344	11.3366	12.5989	12.5064	12.5249
1367888_at	Cdhr1	cadherin-related family member 1	492.567	485.9	442.651	427.902	380.885	462.379
1367889_at	Camk1	calcium/calmodulin-dependent protein kinase I	1385.57	1468.38	1426.3	1249.23	1228.11	1193.92
1367890_at	Casp2	caspase 2	279.623	271.112	261.467	258.309	259.401	269.469
1367891_a_at	Casp2	caspase 2	13.8737	14.2116	15.1583	12.767	16.5706	16.1563
1367892_at	Pdk2	pyruvate dehydrogenase kinase, isozyme 2	203.435	223.743	202.482	190.233	209.712	231.326
1367893_a_at	Clcc1	chloride channel CLIC-like 1	347.259	312.461	344.567	302.237	334.946	287.737
1367894_at	Insig1	insulin induced gene 1	3158.91	3189.34	3225.14	3334.86	3091.69	2997.84
1367895_at	Hnrnpk /// LOC100359916 /// LOC100364212	heterogeneous nuclear ribonucleoprotein K /// heterogeneous nuclear ribonucleoprotein K-like /// heterogeneous nuclear ribonucleoprotein K-like	2639.16	2550.21	2752.9	2873.91	2775.88	2726.53
1367896_at	Car3	carbonic anhydrase 3	20.5169	21.1886	34.1932	21.701	24.0932	24.795
1367897_at	Acadvl	acyl-CoA dehydrogenase, very long chain	258.234	232.4	239.733	250.905	248.567	245.408
1367898_at	Bnip3l	BCL2/adenovirus E1B interacting protein 3-like	2236.86	2211.35	2317.91	2166.07	2490.5	2197.93
1367899_at	F2r	coagulation factor II (thrombin) receptor	819.678	638.831	784.705	690.369	857.303	717.894
1367900_at	Gyg1	glycogenin 1	1294.55	1106.92	1160.9	1147.49	1200.8	1010.69
1367901_at	Gusb	glucuronidase, beta	238.996	212.945	228.065	231.636	237.567	241.754
1367902_at	Gng11	guanine nucleotide binding protein (G protein), gamma 11	17.0775	16.4787	19.3321	14.752	19.0007	17.1207
1367903_at	Hmox2	heme oxygenase (decycling) 2	1159.2	1130.57	1201.08	1047.62	1188.98	1032.24
1367904_at	Resp18	regulated endocrine-specific protein 18	7075.41	7866.06	7384.33	7381.39	7740.79	7409.79
1367905_at	Enpp3	ectonucleotide pyrophosphatase/phosphodiesterase 3	51.1973	45.3597	46.737	48.9308	47.0284	40.6278
1367906_at	Acp2	acid phosphatase 2, lysosomal	453.782	388.848	449.54	441.072	430.01	438.75
1367907_a_at	Cltb	clathrin, light chain B	2215.05	2178.84	2322.24	1996.75	2230.98	2101.86
1367908_at	Gcsh	glycine cleavage system protein H (aminomethyl carrier)	1223.15	1147.73	1230.77	1161.04	1428.35	1152.76
1367909_at	Dcxr	dicarbonyl L-xylulose reductase	76.8416	79.8588	94.4002	76.2081	79.096	74.3662
1367910_at	Smad4	SMAD family member 4	119.407	135.22	127.591	116.272	103.714	117.77
1367911_at	Idh3a	isocitrate dehydrogenase 3 (NAD+) alpha	1421.15	1663.57	1435.44	1391.62	1384.57	1514.83
1367912_at	Ltbp1	latent transforming growth factor beta binding protein 1	269.094	189.442	194.789	175.222	213.35	196.941
1367913_at	Cygb	cytoglobin	367.282	349.388	361.32	352.88	339.069	324.636
1367914_at	Emp3	epithelial membrane protein 3	595.944	552.97	568.706	502.458	596.826	545.225
1367915_at	Dgat1	diacylglycerol O-acyltransferase 1	477.964	461.318	448.83	425.9	399.867	453.243
1367916_at	Plcd1	phospholipase C, delta 1	132.537	117.818	99.275	115.435	111.834	114.892
1367917_at	Cyp2d2	cytochrome P450, family 2, subfamily d, polypeptide 2	12.4871	14.144	14.5803	14.9086	11.9713	13.2464
1367918_at	Fez1	fasciculation and elongation protein zeta 1 (zygin I)	3169.56	3800.73	3246.7	3170.4	3360.07	3096.52
1367919_at	Nup210	nucleoporin 210	186.603	175.895	173.902	174.549	166.83	191.462
1367920_at	S1pr2	sphingosine-1-phosphate receptor 2	15.6655	15.3916	14.0659	16.6212	14.6943	18.1103
1367921_at	Ilkap	integrin-linked kinase-associated serine/threonine phosphatase	442.885	437.74	435.261	386.696	423.934	439.776
1367922_at	Adam17	ADAM metallopeptidase domain 17	90.6902	93.4786	93.2335	89.0697	146.067	152.201
1367923_at	Acsbg1	acyl-CoA synthetase bubblegum family member 1	23.6913	21.9913	22.2762	28.374	24.1817	20.6945
1367924_at	Pacs1	phosphofurin acidic cluster sorting protein 1	501.067	518.054	506.451	509.973	478.955	457.734
1367925_at	Mvp	major vault protein	159.943	156.12	142.643	119.772	149.252	121.781
1367926_at	Phb	prohibitin	400.4	438.346	431.374	367.263	435.566	376.775
1367927_at	Phb	prohibitin	1648.51	1705.74	1665.54	1402.73	1682.98	1521.19
1367928_at	Myh7	myosin, heavy chain 7, cardiac muscle, beta	12.9931	12.6473	11.4386	12.3803	13.3245	12.3836
1367929_at	Cd59	CD59 molecule, complement regulatory protein	4310.07	4714.57	4546.81	4642.54	4300.47	4233.08
1367930_at	Gap43	growth associated protein 43	12708.1	13078	12764.7	13228.5	12821.3	13230.8
1367931_a_at	Ptbp1	polypyrimidine tract binding protein 1	196.953	151.099	182.805	154.985	187.906	175.467
1367932_at	Hmgcs1	3-hydroxy-3-methylglutaryl-CoA synthase 1 (soluble)	5833.33	5516.76	5712.67	6216.51	5829.48	5732.74
1367933_at	Amd1	adenosylmethionine decarboxylase 1	871.753	835.33	936.316	947.259	883.698	835.944
1367934_at	LOC100359719 /// LOC100361661 /// LOC100361880 /// LOC100362239 /// LOC100363220 /// LOC100363244 /// LOC100363391 /// LOC100363901 /// LOC100364361 /// LOC100364645 /// Rpl39	mCG146274-like /// ribosomal protein L39-like /// ribosomal protein L39-like /// mCG146274-like /// mCG146274-like /// mCG146274-like /// mCG146274-like /// mCG146274-like /// mCG146274-like /// mCG146274-like /// ribosomal protein L39	163.953	180.364	175.743	172.776	179.198	197.597
1367935_at	Smu1	smu-1 suppressor of mec-8 and unc-52 homolog (C. elegans)	364.042	383.226	388.869	336.764	366.618	350.148
1367936_at	Stk10	serine/threonine kinase 10	48.3523	52.3715	51.9987	58.3792	53.5805	53.3899
1367937_at	Miox	myo-inositol oxygenase	21.8049	18.7709	22.0829	23.1366	19.7567	22.0427
1367938_at	Ugdh	UDP-glucose 6-dehydrogenase	571.733	589.27	581.971	618.946	608.476	601.649
1367939_at	Rbp1	retinol binding protein 1, cellular	4782.38	5403.8	4645.74	4707.73	4171.23	4525.31
1367940_at	Cxcr7	chemokine (C-X-C motif) receptor 7	104.414	94.9805	109.658	81.4805	103.01	106.522
1367941_at	Tfam	transcription factor A, mitochondrial	439.624	402.633	402.302	373.116	411.14	392.365
1367942_at	Acp5	acid phosphatase 5, tartrate resistant	19.0648	19.8024	14.3912	22.6267	19.7286	20.3283
1367943_at	Nfkbib	nuclear factor of kappa light polypeptide gene enhancer in B-cells inhibitor, beta	323.932	296.268	322.544	303.9	296.099	279.112
1367944_at	Chst10	carbohydrate sulfotransferase 10	1444.79	1555.39	1399.07	1356.96	1299.89	1330.92
1367945_at	Atox1	ATX1 antioxidant protein 1 homolog (yeast)	1418.91	1410.78	1394.64	1299.9	1449.86	1349.56
1367946_at	Pdlim1	PDZ and LIM domain 1	400.134	320.67	394.566	258.966	383.709	284.744
1367947_at	Prkag1	protein kinase, AMP-activated, gamma 1 non-catalytic subunit	1303.47	1347.65	1304.07	1215.17	1331.86	1298.44
1367948_a_at	Kdr	kinase insert domain receptor	163.817	114.758	113.712	109.49	255.56	232.259
1367949_at	Penk	proenkephalin	139.45	106.297	162.835	129.091	229.851	174.04
1367950_at	Slc22a5	solute carrier family 22 (organic cation/carnitine transporter), member 5	83.8137	59.6609	70.1342	62.8901	74.406	82.4648
1367951_at	Pgam2	phosphoglycerate mutase 2 (muscle)	21.6295	19.6657	17.5626	20.1901	20.8903	19.9085
1367952_at	Lrp2	low density lipoprotein receptor-related protein 2	31.7889	27.5108	32.0157	32.4623	32.854	36.9902
1367953_at	Tyro3	TYRO3 protein tyrosine kinase	374.59	355.112	363.794	322.599	423.699	411.902
1367954_at	Gfra1	GDNF family receptor alpha 1	100.284	111.871	110.591	109.521	113.538	105.789
1367955_at	Rab4b	RAB4B, member RAS oncogene family	363.185	380.406	362.205	296.919	387.167	361.269
1367956_at	Ncdn	neurochondrin	674.528	638.214	634.802	572.348	593.091	611.125
1367957_at	Rgs3	regulator of G-protein signaling 3	774.856	826.567	711.102	767.076	599.201	719.567
1367958_at	Abi1	abl-interactor 1	1045.07	833.862	1063.98	1176.8	1016.05	1038.99
1367959_a_at	Scn1b	sodium channel, voltage-gated, type I, beta	225.567	249.704	283.145	202.067	275.233	229.082
1367960_at	Arl4a	ADP-ribosylation factor-like 4A	598.066	555.7	647.117	565.749	593.903	523.577
1367961_at	Klk1	kallikrein 1	19.6739	16.9873	16.8697	16.7992	17.3049	17.2053
1367962_at	Actn3	actinin alpha 3	25.3389	25.0667	25.6622	24.9511	24.2033	22.6113
1367963_at	Mlst8	MTOR associated protein, LST8 homolog (S. cerevisiae)	244.968	206.798	241.992	215.567	230.959	237.4
1367964_at	Tnni2	troponin I type 2 (skeletal, fast)	67.9066	69.3385	70.5878	66.1439	62.9057	72.0617
1367965_at	Slc9a1	solute carrier family 9 (sodium/hydrogen exchanger), member 1	192.786	207.627	186.858	204.8	194.962	221.234
1367966_at	Dpp3 /// LOC678760	dipeptidylpeptidase 3 /// similar to Dipeptidyl-peptidase 3 (Dipeptidyl-peptidase III) (DPP III) (Dipeptidyl aminopeptidase III) (Dipeptidyl arylamidase III)	1688.15	1618.43	1536	1534.27	1502.65	1651.6
1367967_at	Lepre1	leucine proline-enriched proteoglycan (leprecan) 1	106.734	81.0876	91.4543	66.6587	90.277	77.2189
1367968_at	LOC171161	common salivary protein 1	8.37109	9.50718	10.0473	9.7269	9.16574	10.745
1367969_at	Prdx6	peroxiredoxin 6	1516.8	1665.57	1610.19	1382.94	1626.25	1351.11
1367970_at	Pfn2	profilin 2	445.851	433.281	766.08	441.678	864.9	490.067
1367971_at	Ptp4a2	protein tyrosine phosphatase 4a2	3262.09	3525.32	3504.05	3817.4	3238.13	3420.65
1367972_at	Cand1	cullin-associated and neddylation-dissociated 1	1884.14	2010.38	2012.23	2020.64	1988.97	1977.07
1367973_at	Ccl2	chemokine (C-C motif) ligand 2	299.97	208.992	561.275	308.848	425.394	189.073
1367974_at	Anxa3	annexin A3	88.9658	123.841	102.786	158.733	58.8088	95.5452
1367975_at	Anxa3	annexin A3	12.86	15.7925	12.5113	16.9965	14.6478	14.3176
1367976_at	Tpp2	tripeptidyl peptidase II	332.654	333.989	346.272	347.341	339.678	342.488
1367977_at	Snca	synuclein, alpha (non A4 component of amyloid precursor)	4554.23	4706.73	4990.38	4902.01	5125.9	4765.99
1367978_at	Adcy2	adenylate cyclase 2 (brain)	978.174	891.104	973.619	939.396	927.471	985.323
1367979_s_at	Cyp51	cytochrome P450, family 51	2218.99	2273.43	2335.59	2405.17	2242.55	2045.21
1367980_at	Rabep1	rabaptin, RAB GTPase binding effector protein 1	730.341	701.992	797.029	818.302	822.086	784.777
1367981_at	Rabep1	rabaptin, RAB GTPase binding effector protein 1	299.243	293.842	340.955	276.915	334.422	281.925
1367982_at	Alas1	aminolevulinate, delta-, synthase 1	414.132	400.709	455.533	409.921	429.951	434.089
1367983_at	Fen1	flap structure-specific endonuclease 1	184.509	183.668	206.993	193.481	192.075	206.26
1367984_at	Scaf1	SR-related CTD-associated factor 1	45.9306	56.2627	50.2413	44.6162	49.5436	46.6045
1367985_at	Alas2	aminolevulinate, delta-, synthase 2	20.9939	26.0834	23.1024	21.7845	23.4825	21.1772
1367986_at	Ptgfrn	prostaglandin F2 receptor negative regulator	805.629	924.067	847.234	838.809	711.138	830.199
1367987_at	Rnpep	arginyl aminopeptidase (aminopeptidase B)	537.234	595.738	578.567	543.453	541.056	552.327
1367988_at	Cyp2c23	cytochrome P450, family 2, subfamily c, polypeptide 23	12.2409	15.4216	12.2221	13.4336	12.8318	14.0075
1367989_at	Slc2a4	solute carrier family 2 (facilitated glucose transporter), member 4	13.2753	15.1221	12.7874	13.9669	14.036	13.1391
1367990_at	Crybb3	crystallin, beta B3	19.6903	26.458	22.0632	27.1473	23.3872	21.7589
1367991_at	Gcs1	glucosidase 1	312.928	309.991	313.9	288.685	310.702	296.375
1367992_at	Scg5	secretogranin V (7B2 protein)	5675.96	5930.41	5808.06	5665.4	6146.87	5568.4
1367993_at	Clip1	CAP-GLY domain containing linker protein 1	179.004	191.269	184.656	200.364	175.703	179.367
1367994_at	Dpyd	dihydropyrimidine dehydrogenase	17.6928	15.6295	18.8791	19.2874	16.9582	16.6128
1367995_at	Cat	catalase	2256.97	1454.27	2013.77	2187.2	2095.91	2213.1
1367996_a_at	Lphn1	latrophilin 1	491.234	441.052	473.452	450.655	432.007	520.732
1367997_at	Clpb	ClpB caseinolytic peptidase B homolog (E. coli)	374.548	344.627	362.254	328.057	303.326	334.34
1367998_at	Slpi	secretory leukocyte peptidase inhibitor	68.1505	60.352	62.6059	77.5672	91.6161	95.3106
1367999_at	Aldh2	aldehyde dehydrogenase 2 family (mitochondrial)	217.803	194.969	188.722	184.431	187.256	197.455
1368000_at	C3	complement component 3	98.9002	171.818	120.376	238.567	88.9915	188.461
1368001_at	Speg	SPEG complex locus	74.6179	69.2348	69.6357	58.2807	59.3813	70.6945
1368002_at	Msh2	mutS homolog 2 (E. coli)	291.657	258.4	268.388	250.734	226.763	261.958
1368003_at	Aldh1a2	aldehyde dehydrogenase 1 family, member A2	18.4213	20.9504	22.1674	21.0617	21.4409	23.5531
1368004_at	Mrpl23	mitochondrial ribosomal protein L23	1534.22	1524.42	1483.51	1354.84	1477.36	1335.02
1368005_at	Itpr3	inositol 1,4,5-trisphosphate receptor, type 3	119.853	116.132	113.927	123.062	108.382	151.75
1368006_at	Laptm5	lysosomal protein transmembrane 5	64.9069	100.121	75.6971	121.809	66.9831	85.4221
1368007_at	Dmbt1	deleted in malignant brain tumors 1	24.0608	34.555	24.6943	30.393	28.2062	28.3272
1368008_at	Prom1	prominin 1	46.3041	38.377	43.6967	47.0765	46.4815	43.3809
1368009_at	Gne	glucosamine (UDP-N-acetyl)-2-epimerase/N-acetylmannosamine kinase	445.177	462.939	422.405	453.932	362.821	447.567
1368010_at	Ptpn6	protein tyrosine phosphatase, non-receptor type 6	19.0756	32.9758	22.5838	31.0867	25.7399	29.5857
1368011_at	Fdxr	ferredoxin reductase	146.661	151.749	145.429	147.248	154.4	158.505
1368012_at	Tep1	telomerase associated protein 1	204.081	201.655	214.026	201.882	173.277	185.392
1368013_at	Ddit4l /// LOC100363484 /// LOC100364537	DNA-damage-inducible transcript 4-like /// DNA-damage-inducible transcript 4-like protein-like /// DNA-damage-inducible transcript 4-like protein-like	41.5187	39.1272	39.4356	44.2888	41.4817	39.5131
1368014_at	Ptges	prostaglandin E synthase	238.376	311.147	227.092	336.469	363.824	278.716
1368015_at	Ptges	prostaglandin E synthase	201.151	229.209	230.201	214.904	296.567	242.567
1368016_at	Pecr	peroxisomal trans-2-enoyl-CoA reductase	95.847	99.6399	96.2102	69.1759	110.191	85.6648
1368017_at	Lgals7	lectin, galactoside-binding, soluble, 7	18.0493	16.6701	14.7306	16.1919	15.2864	14.4109
1368018_at	Mkln1	muskelin 1, intracellular mediator containing kelch motifs	407.272	379.685	403.546	335.177	375.873	361.647
1368019_at	Mtor	mechanistic target of rapamycin (serine/threonine kinase)	609.611	614.376	557.733	568.117	510.36	556.06
1368020_at	Mvd	mevalonate (diphospho) decarboxylase	740.313	630.99	838.641	725.981	726.429	612.623
1368021_at	Adh1	alcohol dehydrogenase 1 (class I)	18.4758	21.8144	20.6696	22.2118	21.5051	23.3902
1368022_at	Inppl1	inositol polyphosphate phosphatase-like 1	350.391	370.912	335.567	309.213	280.208	308.9
1368023_at	Qsox1	quiescin Q6 sulfhydryl oxidase 1	194.647	197.786	192.815	187.746	211.207	200.828
1368024_at	Qsox1	quiescin Q6 sulfhydryl oxidase 1	110.549	122.847	90.5256	90.0774	108.91	101.38
1368025_at	Ddit4	DNA-damage-inducible transcript 4	543.209	516.741	618.638	600.245	608.136	595.317
1368026_at	Hdgfrp2	hepatoma-derived growth factor-related protein 2	625.683	592.195	639.342	577.947	600.047	566.016
1368027_at	Tbxas1	thromboxane A synthase 1, platelet	53.4606	74.4938	53.1986	69.5245	46.7723	69.2362
1368028_at	Prph	peripherin	12002.1	12205	12560.9	12093.8	12547	12590.9
1368029_at	Gnai1 /// Gnai3	guanine nucleotide binding protein (G protein), alpha inhibiting activity polypeptide 1 /// guanine nucleotide binding protein (G protein), alpha inhibiting activity polypeptide 3	1163.92	1118.77	1157.76	1081.55	1126.68	1093.77
1368030_at	Gnai1 /// Gnai3	guanine nucleotide binding protein (G protein), alpha inhibiting activity polypeptide 1 /// guanine nucleotide binding protein (G protein), alpha inhibiting activity polypeptide 3	30.947	23.6396	31.9765	27.0387	31.4378	27.1061
1368031_at	Nolc1	nucleolar and coiled-body phosphoprotein 1	668.307	677.546	746.698	750.381	753.156	722.096
1368032_at	Nolc1	nucleolar and coiled-body phosphoprotein 1	383.567	433.927	416.027	397.337	432.734	376.523
1368033_at	Nolc1	nucleolar and coiled-body phosphoprotein 1	51.242	55.9439	59.0722	49.2361	52.9504	50.6506
1368034_at	Chgb	chromogranin B (secretogranin 1)	3232.8	3220.95	3068.32	3107.26	3247.76	3161.92
1368035_a_at	Ptprf	protein tyrosine phosphatase, receptor type, F	973.314	1161.35	1061.9	1080.06	985.593	977.979
1368036_at	Ptprf	protein tyrosine phosphatase, receptor type, F	1196.37	1191.31	1183.94	1068.59	1077.53	1097.89
1368037_at	Cbr1 /// LOC100360507	carbonyl reductase 1 /// inducible carbonyl reductase-like	475.856	420.988	474.202	402.007	476.487	400.23
1368038_at	Synj2bp	synaptojanin 2 binding protein	686.753	678.972	710.236	660.199	683.864	658.233
1368039_at	Synj2bp	synaptojanin 2 binding protein	13.0227	17.2255	14.8766	14.6559	16.147	14.7489
1368040_at	Synj2bp	synaptojanin 2 binding protein	222.351	231.053	253.832	232.134	255.402	213.168
1368041_at	Cox16 /// Synj2bp	COX16 cytochrome c oxidase assembly homolog /// synaptojanin 2 binding protein	288.675	260.108	257.813	242.894	261.154	231.751
1368042_a_at	Hmg1l1 /// Hmgb1 /// LOC100364565 /// LOC100910471 /// LOC678705 /// LOC680968 /// LOC681718 /// LOC690521 /// RGD1563668	high-mobility group (nonhistone chromosomal) protein 1-like 1 /// high mobility group box 1 /// high-mobility group box 1-like /// uncharacterized LOC100910471 /// hypothetical protein LOC678705 /// similar to High mobility group protein 1 (HMG-1) (High mobility group protein B1) (Amphoterin) (Heparin-binding protein p30) /// similar to High mobility group protein 1 (HMG-1) (High mobility group p…	2945.61	3173.1	3384.02	3712.49	3892.07	3574.86
1368043_at	Snx1	sorting nexin 1	345.338	326.338	373.753	375.655	383.945	335.737
1368044_at	Scg2	secretogranin II	6246.06	5467.09	6179.39	6585.81	6402.89	6014.42
1368045_at	Slc31a1	solute carrier family 31 (copper transporters), member 1	134.427	126.605	146.883	119.328	136.91	119.968
1368046_at	Slc31a1	solute carrier family 31 (copper transporters), member 1	21.7205	18.737	21.8407	15.5118	22.1288	19.0336
1368047_at	Slc13a3	solute carrier family 13 (sodium-dependent dicarboxylate transporter), member 3	152.162	292.149	182.04	289.753	117.667	246.438
1368048_at	Serpina3k	serine (or cysteine) peptidase inhibitor, clade A, member 3K	19.6686	21.0191	17.1477	15.9388	19.7628	19.9369
1368049_at	Tcp1	t-complex 1	3927.14	3883.06	3742.92	3857.39	3707.35	3672.17
1368050_at	Ccnl1	cyclin L1	304.761	295.414	298.369	285.389	292.394	298.962
1368051_at	Hsd17b12	hydroxysteroid (17-beta) dehydrogenase 12	3146.84	2815.21	3240.77	3047.71	3251.17	3127.61
1368052_at	Tspan8	tetraspanin 8	12.7411	11.0389	11.8815	17.2245	12.9571	12.2555
1368053_at	Pard3	par-3 (partitioning defective 3) homolog (C. elegans)	161.501	149.238	162.894	158.187	154.872	144.97
1368054_at	Lmna	lamin A	162.4	180.597	141.9	142.234	168.093	149.509
1368055_a_at	Lmna	lamin A	648.432	644.713	671.831	583.942	612.956	575.307
1368056_at	Tsc2	tuberous sclerosis 2	322.11	342.656	300.083	303.556	280.31	295.945
1368057_at	Abcd3	ATP-binding cassette, subfamily D (ALD), member 3	811.907	904.301	831.636	826.755	769.26	770.875
1368058_at	Safb	scaffold attachment factor B	446.423	509.099	463.551	369.244	354.733	427.238
1368059_at	Crym	crystallin, mu	393.856	215.147	189.873	119.199	300.969	189.361
1368060_at	Hrsp12	heat-responsive protein 12	235.13	220.374	239.703	226.4	257.137	229.319
1368061_at	Kcnh1	potassium voltage-gated channel, subfamily H (eag-related), member 1	453.196	482.067	453.791	414.572	489.18	541.99
1368062_at	Ap3m1	adaptor-related protein complex 3, mu 1 subunit	415.593	495.904	457.353	415.376	421.476	422.707
1368063_a_at	Ythdc1	YTH domain containing 1	478.659	424.241	523.846	496.456	549.408	516.232
1368064_a_at	Ddc	dopa decarboxylase (aromatic L-amino acid decarboxylase)	11.2331	12.892	10.9467	14.036	12.694	14.1092
1368065_at	Gipc1	GIPC PDZ domain containing family, member 1	618.067	604.793	622.234	502.061	646.266	575.099
1368066_at	Bak1	BCL2-antagonist/killer 1	50.8732	48.7601	54.1949	47.0765	46.4737	53.9523
1368067_at	Zfp148	zinc finger protein 148	628.574	646.038	591.329	580.673	525.068	610.672
1368068_a_at	Pacsin2	protein kinase C and casein kinase substrate in neurons 2	129.388	111.17	124.109	117.445	140.424	136.694
1368069_at	Sharpin	SHANK-associated RH domain interactor	773.706	732.937	769.7	642.39	741.364	777.091
1368070_at	Stx8	syntaxin 8	474.725	487.144	510.561	475.51	482.412	467.26
1368071_at	2014-03-02	mitochondrial amidoxime reducing component 2	440.067	439.363	421.9	411.83	428.798	409.193
1368072_at	Btg3	BTG family, member 3	869.534	831.207	899.176	863.962	873.401	859.688
1368073_at	Irf1	interferon regulatory factor 1	21.4307	22.7719	21.784	23.088	23.7675	21.1455
1368074_at	Gale	UDP-galactose-4-epimerase	232.883	225.68	237.458	215.783	230.939	221.918
1368075_at	Lipa	lipase A, lysosomal acid, cholesterol esterase	411.525	422.851	395.134	402.768	402.852	427.164
1368076_at	Vhl	von Hippel-Lindau tumor suppressor	995.863	993.445	942.871	1047.87	841.585	946.764
1368077_at	Fbp1	fructose-1,6-bisphosphatase 1	14.4224	18.0357	14.385	15.1559	15.9843	15.0229
1368078_at	Esm1	endothelial cell-specific molecule 1	72.3492	38.7079	109.22	30.3686	215.754	63.9801
1368079_at	Pdk1	pyruvate dehydrogenase kinase, isozyme 1	254.625	242.661	244.005	199.391	263.373	251.573
1368080_at	Rgc32	response gene to complement 32	603.032	626.992	590.697	600.889	624.269	609.4
1368081_at	Abca2	ATP-binding cassette, subfamily A (ABC1), member 2	298.751	308.255	284.766	305.45	270.201	270.621
1368082_at	Slc4a2	solute carrier family 4 (anion exchanger), member 2	67.2769	70.8682	81.4937	67.7757	65.581	74.0604
1368083_at	Ccnh	cyclin H	1123.37	1087.92	1199.75	1127.98	1137.71	980.003
1368084_at	Dnase1	deoxyribonuclease I	43.2913	43.3821	37.9136	41.7672	43.2047	49.9153
1368085_at	Gchfr	GTP cyclohydrolase I feedback regulator	157.874	113.401	117.719	110.691	153.734	117.567
1368086_a_at	Lss	lanosterol synthase (2,3-oxidosqualene-lanosterol cyclase)	281.492	225.845	215.295	284.568	261.547	222.632
1368087_a_at	Ptpn21	protein tyrosine phosphatase, non-receptor type 21	48.7715	47.6828	52.0011	56.1485	51.5133	52.4066
1368088_at	Cdk5	cyclin-dependent kinase 5	1018.67	1090.1	1077.38	1003.95	1036.8	1068.01
1368089_at	Pde2a	phosphodiesterase 2A, cGMP-stimulated	82.9048	83.3646	95.0233	90.4002	98.1777	104.722
1368090_at	Prx	periaxin	68.4252	64.5524	65.3863	66.1784	62.4197	66.3832
1368091_at	Oplah	5-oxoprolinase (ATP-hydrolysing)	100.375	94.5702	111.633	86.9816	89.5022	80.6203
1368092_at	Fah	fumarylacetoacetate hydrolase	54.3924	55.8273	49.2226	54.6418	45.8048	50.0737
1368093_at	Myh6	myosin, heavy chain 6, cardiac muscle, alpha	13.1897	12.6606	13.5329	14.3911	12.46	13.182
1368094_at	Secisbp2	SECIS binding protein 2	112.474	112.105	123.421	112.944	112.675	140.149
1368095_at	Ak3	adenylate kinase 3	540.984	553.978	499.735	494.412	531.926	512.831
1368096_at	Rab7l1	RAB7, member RAS oncogene family-like 1	301.288	275.937	286.774	249.09	268.51	276.184
1368097_a_at	Rtn1	reticulon 1	9913.22	9816.13	10203	9683.15	10084.5	9864.83
1368098_a_at	LOC688682 /// Snrpn	similar to small nuclear ribonucleoparticle-associated protein /// small nuclear ribonucleoprotein polypeptide N	6964.97	7098.25	7307.43	6772.01	7359.46	7010.67
1368099_at	Clasp2	cytoplasmic linker associated protein 2	3680.88	3901.24	3860.35	3705.01	3659.32	3857.29
1368100_at	Pcyt2	phosphate cytidylyltransferase 2, ethanolamine	929.207	1023.09	951.888	945.798	958.337	965.048
1368101_at	Calm1 /// Calm2 /// Calm3	calmodulin 1 /// calmodulin 2 /// calmodulin 3	1158.07	1341.15	1302.22	1255.59	1318.78	1179.19
1368102_at	Hsd11b2	hydroxysteroid 11-beta dehydrogenase 2	49.3076	51.1532	48.7098	55.3807	48.0527	49.1384
1368103_at	Abcg1	ATP-binding cassette, subfamily G (WHITE), member 1	357.378	365.403	375.08	390.686	309.179	350.662
1368104_at	Tspan2	tetraspanin 2	1442.13	1393.71	1424.46	1381.68	1403.88	1414.41
1368105_at	Tspan2	tetraspanin 2	1154.37	1104.06	1197.87	1135.83	1109.69	1104.76
1368106_at	Plk2	polo-like kinase 2	589.846	587.29	597.635	551.679	514.937	518.744
1368107_at	Prl3c1	Prolactin family 3, subfamily c, member 1	13.6656	13.1207	13.79	13.9428	13.8241	12.2966
1368108_at	Atp2a1	ATPase, Ca++ transporting, cardiac muscle, fast twitch 1	31.4957	33.3694	29.8827	29.9724	31.9368	30.056
1368109_at	St3gal5	ST3 beta-galactoside alpha-2,3-sialyltransferase 5	634.614	636.067	604.885	612.154	640.968	660.003
1368110_a_at	Syngap1	synaptic Ras GTPase activating protein 1	12.2442	11.898	11.6055	10.6992	12.341	13.4042
1368111_at	Abtb2	ankyrin repeat and BTB (POZ) domain containing 2	97.5592	104.025	95.4002	97.4107	97.4002	95.7873
1368112_at	Sag	S-antigen; retina and pineal gland (arrestin)	26.0162	27.3329	25.7995	27.8883	29.2623	25.5733
1368113_at	Tff2	trefoil factor 2	21.469	17.5711	20.346	19.1989	21.8275	20.2829
1368114_at	Fgf13	fibroblast growth factor 13	2298.47	1874.82	2214.88	2089.01	2055.35	1895.54
1368115_at	Cldn3	claudin 3	80.6481	110.368	89.623	81.97	82.2241	72.9259
1368116_a_at	Rps6kb1	ribosomal protein S6 kinase, polypeptide 1	51.9739	55.1345	59.0757	53.1301	50.6577	53.6615
1368117_at	Gphn	gephyrin	624.923	576.71	642.116	677.005	636.523	646.778
1368118_at	Bcl10	B-cell CLL/lymphoma 10	332.532	285.4	366.152	307.255	308.25	278.733
1368119_at	Inpp5j	inositol polyphosphate-5-phosphatase J	256.463	306.504	251.906	259.659	335.837	339.002
1368120_at	Nell1	NEL-like 1 (chicken)	558.016	491.438	610.234	559.239	612.945	552.411
1368121_at	Akr7a3	aldo-keto reductase family 7, member A3 (aflatoxin aldehyde reductase)	15.9323	15.155	15.2183	18.3703	16.9282	14.6714
1368122_at	Rnf103	ring finger protein 103	965.443	981.142	1052.55	993.304	983.97	974.463
1368123_at	Igf1r	insulin-like growth factor 1 receptor	89.359	84.4554	66.6368	64.1124	71.0619	70.8353
1368124_at	Dusp5	dual specificity phosphatase 5	188.915	145.979	170.94	160.917	218.779	174.452
1368125_at	Slc12a4	solute carrier family 12 (potassium/chloride transporters), member 4	40.4599	31.5847	43.7736	31.4503	39.6884	37.6127
1368126_at	Aacs	acetoacetyl-CoA synthetase	749.311	692.042	751.559	699.698	655.071	683.9
1368127_at	Neu2	sialidase 2 (cytosolic sialidase)	1136.54	1138.85	1162.68	1092.55	1019.23	1036.75
1368128_at	Pla2g2a	phospholipase A2, group IIA (platelets, synovial fluid)	50.9178	46.1954	46.8288	43.0224	59.2906	47.9159
1368129_at	Sfmbt1	Scm-like with four mbt domains 1	126.932	126.469	129.589	147.803	123.668	135.813
1368130_at	Aldh3a1	aldehyde dehydrogenase 3 family, member A1	13.9353	11.8188	14.1149	12.2612	14.9668	13.8758
1368131_at	Capn6	calpain 6	10.9135	13.1702	11.8833	14.0679	12.103	11.7125
1368132_at	Tob1	transducer of ErbB-2.1	330.351	240.239	326.544	339.647	348.642	337.64
1368133_at	Mpdz	multiple PDZ domain protein	586.377	547.639	508.909	573.593	551.803	628.449
1368134_a_at	Il4ra	interleukin 4 receptor, alpha	84.9046	81.0002	76.5804	76.7938	84.3667	75.9921
1368135_at	Ninj2	ninjurin 2	28.4701	38.515	35.2646	39.5874	34.5739	37.0697
1368136_at	Tmpo	thymopoietin	235.901	236.799	212.438	228.445	199.058	240.973
1368137_at	Mapt	microtubule-associated protein tau	3627.59	3865.22	3455.24	3488.23	3154.82	3616.74
1368138_at	Mapt	microtubule-associated protein tau	2985.46	2799.02	2951.7	2802.03	2570.54	3012.21
1368139_s_at	Alpl	alkaline phosphatase, liver/bone/kidney	20.2471	22.7223	19.3703	20.0145	18.1405	21.4921
1368140_at	Wnk1	WNK lysine deficient protein kinase 1	19.9937	22.047	22.5113	20.5256	22.5111	20.111
1368141_at	Cnbp	CCHC-type zinc finger, nucleic acid binding protein	3887.93	4242.9	3904.01	4171.48	4102.9	3907.07
1368142_at	Anxa7	annexin A7	157.067	147.826	169.963	179.394	148.799	171.4
1368143_at	Anxa7	annexin A7	740.773	763.4	766.601	787.653	755.69	728.718
1368144_at	Rgs2	regulator of G-protein signaling 2	467.598	476.554	533.333	529.224	831.139	655.384
1368145_at	Pcp4	Purkinje cell protein 4	4403.74	4733.08	4364.44	4483.69	4308.9	4202.7
1368146_at	Dusp1	dual specificity phosphatase 1	1556.03	1150.11	1497.13	1074.64	2849.97	2598.91
1368147_at	Dusp1	dual specificity phosphatase 1	192.192	174.335	240.57	137.848	478.679	422.866
1368148_at	Ngfr	nerve growth factor receptor	77.9132	59.4016	69.7534	65.1054	127.705	104.101
1368149_at	Hif1a	hypoxia-inducible factor 1, alpha subunit (basic helix-loop-helix transcription factor)	99.0366	103.047	107.321	107.292	116.268	114.889
1368150_at	Slc27a2	solute carrier family 27 (fatty acid transporter), member 2	71.8691	101.746	88.3194	87.9056	95.1658	103.865
1368151_at	Matr3	matrin 3	5438.47	5058.22	5488.32	5511.13	5709.92	5363.83
1368152_at	Zdhhc7	zinc finger, DHHC-type containing 7	383.869	378.264	384.529	354.767	344.233	366.92
1368153_a_at	Nelf	nasal embryonic LHRH factor	573.544	600.847	567.161	525.89	577.4	604.954
1368154_at	Gucy1a3	guanylate cyclase 1, soluble, alpha 3	389.4	392.253	375.168	406.82	325.935	359.035
1368155_at	Cyp2c12	cytochrome P450, family 2, subfamily c, polypeptide 12	8.89066	8.74937	8.8277	9.38552	9.68407	9.13833
1368156_at	Camkk1	calcium/calmodulin-dependent protein kinase kinase 1, alpha	182.053	179.851	197.91	168.073	221.753	210.813
1368157_at	Stmn3	stathmin-like 3	10491	10528.3	11170.4	10789.6	11059.2	10708.1
1368158_at	Scfd1	sec1 family domain containing 1	572.812	592.272	578.632	564.885	557.067	541.538
1368159_at	Abcb6	ATP-binding cassette, subfamily B (MDR/TAP), member 6	408.394	425.86	391.355	399.095	374.788	392.499
1368160_at	Igfbp1	insulin-like growth factor binding protein 1	15.7667	20.5016	16.9092	17.0449	15.5403	20.29
1368161_a_at	Ahsg	alpha-2-HS-glycoprotein	18.9837	21.1337	18.8068	17.9791	21.0675	21.0864
1368162_at	Cst6	cystatin E/M	401.126	506.245	412.044	444.134	401.785	430.924
1368163_at	Dpp4	dipeptidylpeptidase 4	14.8259	15.0394	11.522	14.9506	13.439	14.0538
1368164_at	Blvra	biliverdin reductase A	319.844	349.9	350.882	289.973	318.933	325.307
1368165_at	Prps1 /// Prps1l1	phosphoribosyl pyrophosphate synthetase 1 /// phosphoribosyl pyrophosphate synthetase 1-like 1	1733.42	1588.55	1773.5	1646.09	1758.93	1753.38
1368166_at	Arl2	ADP-ribosylation factor-like 2	511.577	505.576	466.067	447.029	489.837	451.284
1368167_at	Ctse	cathepsin E	8.30343	11.0029	10.3476	9.69145	11.085	10.6545
1368168_at	Slc34a2	solute carrier family 34 (sodium phosphate), member 2	13.2691	15.2555	14.4158	15.3095	13.4239	14.0753
1368169_at	Pick1	protein interacting with PRKCA 1	502.172	536.697	503.104	488.202	501.041	510.567
1368170_at	Slc6a1	solute carrier family 6 (neurotransmitter transporter, GABA), member 1	316.263	285.4	280.022	308.666	282.154	275.504
1368171_at	Lox	lysyl oxidase	93.3123	40.0902	169.921	52.5118	52.7382	38.1908
1368172_a_at	Lox	lysyl oxidase	149.058	71.1118	250.915	61.171	89.7047	61.1064
1368173_at	Nop58	NOP58 ribonucleoprotein homolog (yeast)	1315.7	1369.35	1244.34	1369.7	1365.67	1226.6
1368174_at	Egln3	EGL nine homolog 3 (C. elegans)	32.2196	23.7355	26.5142	24.1424	22.9886	24.75
1368175_at	Zhx1	zinc fingers and homeoboxes 1	471.762	471.517	503.067	519.727	484.285	519.27
1368176_at	Rara	retinoic acid receptor, alpha	63.2591	61.8423	55.6878	61.6654	68.1038	73.068
1368177_at	Acsl3	acyl-CoA synthetase long-chain family member 3	1055.95	893.876	1228.27	1299.71	1389.37	1139.65
1368178_at	Pdzk1	PDZ domain containing 1	17.3123	17.3662	16.1992	15.429	16.9627	16.9627
1368179_at	Crlf2	cytokine receptor-like factor 2	108.687	118.395	116.738	125.647	121.734	115.734
1368180_s_at	Gsta2 /// LOC494499	glutathione S-transferase A2 /// LOC494499 protein	18.5848	20.838	18.7067	17.658	17.3774	18.2783
1368181_at	Mthfd1	methylenetetrahydrofolate dehydrogenase (NADP+ dependent) 1, methenyltetrahydrofolate cyclohydrolase, formyltetrahydrofolate synthetase	380.442	384.351	401.1	363.413	396.139	397.292
1368182_at	Acsl6	acyl-CoA synthetase long-chain family member 6	412.485	455.567	395.543	403.588	390.377	359.737
1368183_at	Plcg1	phospholipase C, gamma 1	590.759	553.405	540.684	625.388	579.093	547.434
1368184_at	Psmd9	proteasome (prosome, macropain) 26S subunit, non-ATPase, 9	649.61	632.933	653.067	567.234	662.098	625.765
1368185_at	---	---	701.362	598.508	707.986	680.568	655.846	649.908
1368186_a_at	Syk	spleen tyrosine kinase	34.6653	42.1848	31.8984	40.3913	43.7281	44.5833
1368187_at	Gpnmb	glycoprotein (transmembrane) nmb	391.546	371.144	435.868	600.523	247.4	331.937
1368188_at	Hpd	4-hydroxyphenylpyruvate dioxygenase	69.9981	90.7336	63.433	71.5877	55.0099	69.3521
1368189_at	Dhcr7	7-dehydrocholesterol reductase	906.935	771.207	877.508	863.151	803.665	802.091
1368190_at	Ren	renin	44.1014	42.8412	38.6079	37.8626	43.3689	47.578
1368191_a_at	Slc22a1	solute carrier family 22 (organic cation transporter), member 1	17.4046	14.1291	17.1172	15.5621	16.9081	17.04
1368192_at	Cxcr3	chemokine (C-X-C motif) receptor 3	13.8492	20.3872	18.1913	18.0814	15.6787	20.3873
1368193_at	Slc26a4	solute carrier family 26, member 4	41.1733	38.1726	37.5146	42.412	38.6035	37.7937
1368194_at	Agpat4	1-acylglycerol-3-phosphate O-acyltransferase 4 (lysophosphatidic acid acyltransferase, delta)	821.849	830.17	815.307	686.9	740.629	646.567
1368195_at	Hspbap1	Hspb associated protein 1	169.529	146.836	152.795	152.523	155.375	155.375
1368196_at	Clps	colipase, pancreatic	23.6913	25.6622	26.3869	27.0426	24.2646	22.9923
1368197_at	Oprk1	opioid receptor, kappa 1	12.0791	14.2493	13.46	12.7394	13.1934	12.79
1368198_at	Oprk1	opioid receptor, kappa 1	21.7432	26.1725	23.1162	34.4382	31.12	32.7613
1368199_at	Nup88	nucleoporin 88	653.585	719.951	637.584	653.037	625.765	612.793
1368200_at	Cx3cl1	chemokine (C-X3-C motif) ligand 1	118.231	126.497	113.019	140.051	118.41	141.259
1368201_at	Npr1	natriuretic peptide receptor A/guanylate cyclase A (atrionatriuretic peptide receptor A)	34.4865	31.7629	32.9879	35.4626	30.0121	32.0615
1368202_a_at	Dab2	disabled homolog 2 (Drosophila)	130.234	131.567	116.387	142.54	112.543	126.848
1368203_at	Scnn1a	sodium channel, nonvoltage-gated 1 alpha	18.2026	16.8291	17.1434	16.3108	16.2645	17.068
1368204_at	Lig1	ligase I, DNA, ATP-dependent	366.187	372.493	363.096	338.578	324.243	344.596
1368205_at	Cfi	complement factor I	13.0318	15.0551	12.3998	14.9306	14.2519	15.0114
1368206_at	Acot8	acyl-CoA thioesterase 8	453.002	377.349	431.511	355.124	449.925	413.573
1368207_at	Fxyd5	FXYD domain-containing ion transport regulator 5	72.8544	87.1979	111.639	114.308	121.285	107.536
1368208_at	Nat8b	N-acetyltransferase 8B	90.102	96.6476	101.412	100.339	95.7923	100.362
1368209_at	Pdzk1ip1	PDZK1 interacting protein 1	23.154	29.4147	20.5541	32.9667	26.1121	24.8341
1368210_at	Il24	interleukin 24	1057.32	1399.29	1355.65	1245.34	511.99	604.54
1368211_at	Rps14	ribosomal protein S14	9737.23	10038.6	9798.7	9660.44	9831.98	9784.74
1368212_at	Srsf11	serine/arginine-rich splicing factor 11	1157.83	995.535	1078.22	1213.61	1235.18	1218.38
1368213_at	Por	P450 (cytochrome) oxidoreductase	139.941	131.323	151.434	137.484	123.021	127.656
1368214_at	Smad2	SMAD family member 2	467.569	442.481	453.401	459.698	419.337	456.152
1368215_at	Tpp1	tripeptidyl peptidase I	215.681	218.744	231.26	230.328	220.841	187.928
1368216_at	Rab28	RAB28, member RAS oncogene family	1665.83	1731.56	1704.18	1726.33	1699.38	1718.79
1368217_at	Ralbp1	ralA binding protein 1	694.967	664.233	741.4	712.306	777.566	721.311
1368218_at	Ralbp1	ralA binding protein 1	38.3352	33.5606	29.1886	28.0584	28.546	32.6274
1368219_at	Clcn2	chloride channel 2	115.141	124.326	102.21	97.1219	88.2342	91.96
1368220_at	Gtf2b	general transcription factor IIB	581.322	564.848	638.155	519.705	579.739	518.156
1368221_at	Nr3c1	nuclear receptor subfamily 3, group C, member 1	89.2249	89.8362	106.288	121.843	183.983	163.973
1368222_at	Nr3c1	nuclear receptor subfamily 3, group C, member 1	10.7628	10.048	10.0044	10.8009	10.6523	12.0137
1368223_at	Adamts1	ADAM metallopeptidase with thrombospondin type 1 motif, 1	242.509	186.755	233.127	174.801	133.671	153.089
1368224_at	Serpina3n	serine (or cysteine) peptidase inhibitor, clade A, member 3N	14.136	15.8896	16.5558	15.4977	18.4658	18.2238
1368225_at	Exoc2	exocyst complex component 2	772.9	794.9	759.741	691.357	739.394	767.889
1368226_at	RGD620382	Nucleoside 2-deoxyribosyltransferase domain containing protein RGD620382	155.805	135.894	172.431	124.067	169.48	132.183
1368227_at	LOC691960 /// Slc28a2	similar to solute carrier family 28, member 2 /// solute carrier family 28 (sodium-coupled nucleoside transporter), member 2	18.9337	20.3811	21.7916	25.5863	22.0001	25.9183
1368228_at	Zranb2	zinc finger, RAN-binding domain containing 2	1655.69	1843.98	1581.27	1635.68	1754.67	1721.18
1368229_at	Gemin2	gem (nuclear organelle) associated protein 2	260.521	230.731	266.439	275.736	266.67	273.555
1368230_a_at	Ndufaf3	NADH dehydrogenase (ubiquinone) 1 alpha subcomplex, assembly factor 3	910.278	948.302	885.201	848.125	925.311	847.796
1368231_at	Stat5a	signal transducer and activator of transcription 5A	252.859	298.997	272.563	249.582	205.477	241.247
1368232_at	Mvk	mevalonate kinase	521.009	498.817	521.933	492.851	506.601	468.377
1368233_at	Gtf2f2	general transcription factor IIF, polypeptide 2	203.567	220.01	223.818	204.216	235.239	191.457
1368234_at	Prep	prolyl endopeptidase	865.237	805.918	797.402	824.063	793.631	764.283
1368235_at	Clk3	CDC-like kinase 3	367.536	408.733	374.014	366.884	342.755	389.305
1368236_at	Mep1a	meprin 1 alpha	13.8492	16.7241	14.5155	17.5181	16.4642	15.081
1368237_at	Tnmd	tenomodulin	12.2597	15.0725	14.0135	17.1756	15.5901	15.3654
1368238_at	Reg3b	regenerating islet-derived 3 beta	96.1724	61.4125	76.0158	64.7322	67.1911	56.6205
1368239_at	Lrp3	low density lipoprotein receptor-related protein 3	427.247	399.441	417.986	384.25	373.303	370.564
1368240_a_at	Prkcb	protein kinase C, beta	506.463	604.082	535.076	508.654	505.958	505.123
1368241_a_at	Flot1	flotillin 1	3071.35	3230.3	3014.89	3029.31	2997.84	3065.23
1368242_at	Kcnb1	potassium voltage gated channel, Shab-related subfamily, member 1	214.334	249.144	223.537	217.073	185.519	225.28
1368243_at	Amhr2	anti-Mullerian hormone receptor, type II	118.375	103.265	120.096	100.359	109.524	114.985
1368244_at	As3mt	arsenic (+3 oxidation state) methyltransferase	83.7733	79.3217	82.4827	82.4827	78.9086	82.434
1368245_at	Upb1	ureidopropionase, beta	13.5388	13.5388	13.6005	16.1517	14.1265	14.6979
1368246_at	Ap3m2	adaptor-related protein complex 3, mu 2 subunit	536.095	506.95	547.591	500.892	517.822	547.87
1368247_at	Hspa1a /// Hspa1b	heat shock 70kD protein 1A /// heat shock 70kD protein 1B (mapped)	74.5743	74.6541	92.4579	89.2728	87.8239	81.8926
1368248_at	Cds1	CDP-diacylglycerol synthase 1	824.397	810.4	821.769	805.621	764.734	824.115
1368249_at	Klf15	Kruppel-like factor 15	42.9137	41.5458	40.9681	42.7082	31.6541	37.7614
1368250_at	Tekt1	tektin 1	57.1129	44.6223	51.5503	48.011	46.6664	52.6011
1368251_at	Jak3	Janus kinase 3	88.1415	97.1778	90.1005	93.3735	84.8196	100.73
1368252_at	Kbtbd10	kelch repeat and BTB (POZ) domain containing 10	213.191	206.734	254.711	205.712	168.202	158.387
1368253_at	Gamt	guanidinoacetate N-methyltransferase	116.465	117.798	122.772	97.0147	128.416	118.122
1368254_a_at	Sphk1	sphingosine kinase 1	83.8811	88.8108	107.343	77.5425	72.7607	66.0911
1368255_at	Ntm	neurotrimin	897.391	1136.05	795.023	938.902	751.243	900.647
1368256_at	Serpini1	serpin peptidase inhibitor, clade I, member 1	974.4	847.839	964.243	968.763	946.587	859.944
1368257_at	Psg19	pregnancy specific glycoprotein 19	18.8557	20.0547	16.5569	17.5158	17.5665	20.2732
1368258_at	Apln	apelin	45.593	42.1363	43.0338	47.7476	47.8717	53.7896
1368259_at	Ptgs1	prostaglandin-endoperoxide synthase 1	29.0306	31.83	33.0948	36.8944	39.4931	36.5658
1368260_at	Aurkb	aurora kinase B	15.4435	16.598	13.3538	16.3131	15.6205	15.7793
1368261_at	Nrxn3	neurexin 3	1702.71	1855.91	1610.04	1826.94	1501.96	1708.73
1368262_at	Phlpp1	PH domain and leucine rich repeat protein phosphatase 1	259.254	222.773	233.231	214.032	233.158	227.64
1368263_a_at	Mobp	myelin-associated oligodendrocyte basic protein	12.4458	13.2138	11.7729	12.8064	12.0894	12.8433
1368264_at	Pex6	peroxisomal biogenesis factor 6	130.273	117.162	122.749	112.067	112.4	110.322
1368265_at	Cyp2t1	cytochrome P450, family 2, subfamily t, polypeptide 1	14.7983	18.3418	19.8633	16.8899	18.3819	21.3767
1368266_at	Arg1	arginase, liver	2177.54	2277.35	2332.64	2343.21	2367.83	2430.16
1368267_at	Pomt1	protein-O-mannosyltransferase 1	192.013	179.023	185.136	175.394	166.067	173.068
1368268_at	Tdg	thymine-DNA glycosylase	443.7	401.4	493.067	452.653	511.309	461.733
1368269_at	Lgals4	lectin, galactoside-binding, soluble, 4	22.5547	18.2967	21.3131	21.6118	17.6657	18.3921
1368270_at	Apobec1	apolipoprotein B mRNA editing enzyme, catalytic polypeptide 1	18.9629	32.5598	21.7878	37.8077	20.8362	27.7347
1368271_a_at	Fabp4	fatty acid binding protein 4, adipocyte	11.5094	11.0588	13.7161	13.2439	12.278	9.05915
1368272_at	Got1	glutamic-oxaloacetic transaminase 1, soluble (aspartate aminotransferase 1)	1146.63	1156.82	1240.5	1112.3	1195.84	1113.01
1368273_at	Mapk6	mitogen-activated protein kinase 6	1585.64	1452.68	1665.19	1724.13	1744.18	1705.01
1368274_at	Dbnl	drebrin-like	1045.07	983.018	972.233	842.074	1004.65	968.732
1368275_at	Msmo1	methylsterol monooxygenase 1	1847.86	1908.91	2199.34	2161.38	2054.1	1873.82
1368276_at	Syp	synaptophysin	2594.91	2453.57	2701.64	2510.9	2471.14	2595.01
1368277_at	Ppp3ca	protein phosphatase 3, catalytic subunit, alpha isozyme	3228.95	3231.54	2880.3	3433.9	2788.15	3241.9
1368278_at	Lgals2	lectin, galactoside-binding, soluble, 2	12.0814	12.4174	11.7173	11.672	12.4615	13.6995
1368279_at	Mllt3	myeloid/lymphoid or mixed-lineage leukemia (trithorax homolog, Drosophila); translocated to, 3	191.924	174.069	179.233	183.14	126.734	148.119
1368280_at	Ctsc	cathepsin C	163.07	124.871	110.522	76.3786	193.049	123.734
1368281_at	Dpep1	dipeptidase 1 (renal)	50.8001	60.5828	58.9438	66.0806	59.6282	69.2362
1368282_at	Dpep1	dipeptidase 1 (renal)	16.8661	16.238	14.4585	14.5985	14.3956	15.4118
1368283_at	Ehhadh	enoyl-CoA, hydratase/3-hydroxyacyl CoA dehydrogenase	14.8827	12.4355	13.7497	11.1157	11.6307	13.8158
1368284_at	Plvap	plasmalemma vesicle associated protein	280.003	319.502	296.463	289.009	264.839	275.687
1368285_at	Shbg	sex hormone binding globulin	74.3664	81.0764	79.7929	72.7942	66.5382	79.3941
1368286_at	Slc2a8	solute carrier family 2, (facilitated glucose transporter) member 8	273.908	299.463	273.858	280.425	286.82	283.896
1368287_at	Chn1	chimerin (chimaerin) 1	1068.77	1112.61	1178.07	1135.17	1174.71	1064.37
1368288_at	Gc	group specific component	14.235	20.1933	14.4816	15.682	17.1352	19.6913
1368289_at	Gc	group specific component	12.7001	12.8733	11.7433	12.7723	12.5369	13.024
1368290_at	Cyr61	cysteine-rich, angiogenic inducer, 61	16.2533	16.2483	22.0164	15.1932	24.943	15.6958
1368291_at	Birc2	baculoviral IAP repeat-containing 2	252.508	217.9	294.092	251.628	287.196	250.369
1368292_at	Dnm1	dynamin 1	2776.95	2732.41	2793.38	2582.16	2512.91	2650.4
1368293_at	Cpz	carboxypeptidase Z	28.9207	35.2722	40.4832	37.3672	38.6583	38.3579
1368294_at	Dnase1l3	deoxyribonuclease 1-like 3	18.618	22.0166	21.9976	23.4895	25.0417	24.1042
1368295_at	Slco2b1	solute carrier organic anion transporter family, member 2b1	22.7825	23.8912	21.0511	20.9989	23.1524	22.3948
1368296_at	Slco2b1	solute carrier organic anion transporter family, member 2b1	21.5952	21.3289	22.7038	25.8483	23.2479	21.6704
1368297_at	Gata2	GATA binding protein 2	17.8785	17.7696	17.4384	19.0618	19.8273	17.5853
1368298_at	Adcy5	adenylate cyclase 5	134.741	129.067	130.69	127.892	129.722	127.979
1368299_at	Gpr83	G protein-coupled receptor 83	20.7379	17.2194	16.8548	22.0352	22.9176	20.3314
1368300_at	Adora2a	adenosine A2a receptor	18.8327	17.4341	19.5707	17.9901	16.398	18.0676
1368301_at	Adora2a	adenosine A2a receptor	43.9451	46.9472	42.6423	50.9729	49.0884	49.0059
1368302_at	Msx1	msh homeobox 1	10.5515	9.56246	10.7795	10.2755	10.4648	10.7432
1368303_at	Per2	period homolog 2 (Drosophila)	315.763	368.909	287.08	345.505	340.686	365.002
1368304_at	Fmo3	Flavin containing monooxygenase 3	17.2462	20.406	17.8669	19.2499	18.059	18.5916
1368305_at	Casp6	caspase 6	49.9152	54.0764	55.9111	53.3339	58.6696	53.9308
1368306_at	Grin2c	glutamate receptor, ionotropic, N-methyl D-aspartate 2C	49.5629	51.385	49.8363	48.7319	51.3588	57.9515
1368307_at	Ggt7	gamma-glutamyltransferase 7	1267.86	1304.35	1278.23	1146.64	1222.41	1235.57
1368308_at	Myc	myelocytomatosis oncogene	121.17	118.02	113.299	107.674	110.276	115.016
1368309_at	Txnrd2	thioredoxin reductase 2	175.402	174.549	162.788	152.702	158.584	167.252
1368310_at	Myog	myogenin	32.6791	36.1469	29.9647	36.4152	33.4711	34.6326
1368311_at	Mgmt	O-6-methylguanine-DNA methyltransferase	109.108	71.4975	85.76	67.5616	121.934	68.5363
1368312_at	Oxt	oxytocin, prepropeptide	27.1394	34.7837	27.82	28.5883	28.283	30.7169
1368313_a_at	Trpv1	transient receptor potential cation channel, subfamily V, member 1	12.7743	15.3353	14.014	15.3965	13.4857	14.1219
1368314_at	Ggcx	gamma-glutamyl carboxylase	95.3364	93.7088	99.5718	90.4501	85.5608	90.2969
1368315_at	Entpd6	ectonucleoside triphosphate diphosphohydrolase 6	219.737	198.312	214.542	191.301	220.387	224.428
1368316_at	Aqp8	aquaporin 8	26.3524	29.8899	28.4193	28.7924	28.1515	30.6462
1368317_at	Aqp7	aquaporin 7	14.4648	18.7709	15.4741	16.8451	17.4574	16.4457
1368318_at	Homer1	homer homolog 1 (Drosophila)	601.4	555.628	660.649	659.451	598.067	590.75
1368319_a_at	Homer1	homer homolog 1 (Drosophila)	40.7857	34.6276	47.0431	32.1066	40.9793	37.743
1368320_at	Ncam1	neural cell adhesion molecule 1	737.846	832.652	699.978	716.234	590.172	618.331
1368321_at	Egr1	early growth response 1	305.067	263.322	281.503	265.995	420.928	348.64
1368322_at	Sod3	superoxide dismutase 3, extracellular	77.1954	58.8227	53.1477	42.933	89.9762	47.1528
1368323_at	Tfpi	tissue factor pathway inhibitor (lipoprotein-associated coagulation inhibitor)	480.734	483.673	495.014	512.234	513.71	523.755
1368324_at	Brca2	breast cancer 2	48.6056	59.5716	55.1561	62.4168	62.2039	55.5511
1368325_at	Egf /// LOC100910178	epidermal growth factor /// pro-epidermal growth factor-like	13.989	13.2511	11.7087	12.4829	13.7555	12.9155
1368326_at	Eif2ak3	eukaryotic translation initiation factor 2 alpha kinase 3	723.964	670.391	681.99	704.353	593.489	590.248
1368327_at	Slc12a9	solute carrier family 12 (potassium/chloride transporters), member 9	214.772	187.465	202.485	187.021	177.706	197.041
1368328_at	Gys2	glycogen synthase 2	13.9104	13.2292	12.506	16.8509	12.6752	12.3248
1368329_at	Slc22a6	solute carrier family 22 (organic anion transporter), member 6	77.9377	73.7922	76.0509	63.3846	66.7249	70.2371
1368330_at	Aatf	apoptosis antagonizing transcription factor	232.098	240.943	258.604	221.9	231.675	213.374
1368331_at	Ctbs	chitobiase, di-N-acetyl-	540.567	509.239	578.567	546.9	619.303	578.263
1368332_at	Gbp2	guanylate binding protein 2, interferon-inducible	259.654	118.335	225.137	79.9897	363.467	154.961
1368333_at	Umod	uromodulin	19.5147	20.6316	18.2594	20.6925	21.4594	18.6669
1368334_at	Grb7	growth factor receptor bound protein 7	37.9492	31.9751	38.1431	42.9557	39.1149	37.123
1368335_at	Apoa1	apolipoprotein A-I	12.6333	12.4262	12.3069	10.8524	12.232	12.8472
1368336_at	Fdx1	ferredoxin 1	528.157	520.349	575.538	504.567	508.618	511.582
1368337_at	Glycam1	glycosylation dependent cell adhesion molecule 1	35.3184	32.9539	34.029	30.3281	36.2592	33.7659
1368338_at	Cd52	CD52 antigen	10.9452	10.9726	12.0164	11.4737	13.0254	11.3535
1368339_at	S100g	S100 calcium binding protein G	9.79216	11.3713	8.13524	11.2843	11.018	10.7076
1368340_at	Ipmk	inositol polyphosphate multikinase	268.31	230.573	278.922	278.885	276.008	249.801
1368341_at	Polb	polymerase (DNA directed), beta	244.663	228.9	290.053	270.671	263.757	257.749
1368342_at	Ampd3	adenosine monophosphate deaminase 3	494.362	574.599	486.243	604.389	479.239	542.299
1368343_at	Kcnh2	potassium voltage-gated channel, subfamily H (eag-related), member 2	260.928	265.899	254.783	245.808	244.397	284.001
1368344_at	Gad1	glutamate decarboxylase 1	230.702	141.234	237.145	151.567	206.415	148.239
1368345_at	Map6	microtubule-associated protein 6	1300.53	1296.59	1173.18	1222.36	1050.1	1195.35
1368346_at	B3galt4	UDP-Gal:betaGlcNAc beta 1,3-galactosyltransferase, polypeptide 4	76.2853	75.365	77.4739	75.2749	76.9494	73.068
1368347_at	Col5a3	collagen, type V, alpha 3	19.843	26.1766	22.3435	22.5672	20.2223	19.9832
1368348_at	Slc6a4	solute carrier family 6 (neurotransmitter transporter, serotonin), member 4	24.1227	23.0108	21.8807	20.0207	22.0608	24.9817
1368349_at	Fgfbp1	fibroblast growth factor binding protein 1	20.8265	21.0397	21.5764	21.4572	21.0068	21.6847
1368350_at	Ptprz1	protein tyrosine phosphatase, receptor-type, Z polypeptide 1	472.127	410.269	454.727	462.093	373.846	418.432
1368351_at	Scn10a	sodium channel, voltage-gated, type X, alpha subunit	46.634	48.5485	44.8876	47.5495	48.0879	51.1009
1368352_at	Stx1b	syntaxin 1B	1568.04	1336.58	1514.4	1258.96	1343.54	1506.31
1368353_at	Gfap	glial fibrillary acidic protein	37.9794	39.1918	36.1456	28.4913	50.1121	45.3818
1368354_at	Gstt1 /// Gstt3	glutathione S-transferase theta 1 /// glutathione S-transferase, theta 3	78.7338	73.3196	67.3861	74.7932	80.067	71.9046
1368355_at	Myo5b	myosin Vb	171.956	146.557	162.744	130.926	125.045	138.312
1368356_a_at	Erap1	endoplasmic reticulum aminopeptidase 1	347.567	342.064	326.725	321.26	360.012	320.162
1368357_at	Kcnh4	potassium voltage-gated channel, subfamily H (eag-related), member 4	43.4504	36.8475	37.2242	48.023	40.3077	32.874
1368358_a_at	Ptprr	protein tyrosine phosphatase, receptor type, R	579.164	546.9	537.114	585.013	391.627	427.813
1368359_a_at	Vgf	VGF nerve growth factor inducible	8730.81	8619.07	8587.69	8706.18	8532.2	8224.91
1368360_at	Plg	plasminogen	25.8145	26.4082	24.2244	24.4957	23.4573	27.3605
1368361_a_at	Ptpn2	protein tyrosine phosphatase, non-receptor type 2	349.901	334.766	347.456	361.32	350.491	346.871
1368362_a_at	Asgr2	asialoglycoprotein receptor 2	42.1937	47.626	42.6078	37.59	41.0982	46.4325
1368363_at	Klf5	Kruppel-like factor 5	70.1715	64.8156	49.2515	50.8277	40.7433	49.4477
1368364_at	Smcp	sperm mitochondria-associated cysteine-rich protein	20.0618	20.3787	21.29	18.8381	18.5131	18.9363
1368365_at	Aldh3a2	aldehyde dehydrogenase 3 family, member A2	2224.09	2406.2	2191.1	2104.4	1958.2	2142.76
1368366_at	Cml1	camello-like 1	74.4075	66.3615	92.5931	65.8976	74.0083	74.6685
1368367_at	Cuzd1	CUB and zona pellucida-like domains 1	25.3043	25.738	21.9939	25.6377	22.5728	25.0243
1368368_a_at	Lsr	lipolysis stimulated lipoprotein receptor	38.3629	43.2678	46.087	42.7241	44.4415	49.6102
1368369_at	Pnoc	prepronociceptin	283.647	328.537	310.862	231.062	304.28	259.251
1368370_at	Adcy4	adenylate cyclase 4	23.4859	21.3644	20.3658	18.1121	18.5131	19.7844
1368371_at	Kcnq1	potassium voltage-gated channel, KQT-like subfamily, member 1	13.8226	16.8165	16.7824	14.6729	17.0557	16.3289
1368372_at	Sts	steroid sulfatase (microsomal), isozyme S	88.2765	88.9873	80.5641	70.4021	81.8575	82.9056
1368373_at	Rgs7	regulator of G-protein signaling 7	2697.5	2902.21	2630.74	2727.65	2391.43	2361.12
1368374_a_at	Ggt1	gamma-glutamyltransferase 1	45.1346	46.2677	38.6768	47.7017	43.6085	41.8168
1368375_a_at	Il15	interleukin 15	17.89	16.0891	16.5352	18.1852	14.7515	18.7135
1368376_at	Nr0b2	nuclear receptor subfamily 0, group B, member 2	24.2874	24.2048	24.2726	22.6368	22.9514	23.0989
1368377_at	Gzmc /// LOC691695 /// RGD1563645	granzyme C /// similar to granzyme C /// similar to granzyme C	19.0627	21.0648	19.0987	15.6808	19.1791	17.4469
1368378_at	Aldh1l1	aldehyde dehydrogenase 1 family, member L1	22.4707	24.6244	25.2857	25.7337	24.6059	27.6294
1368379_at	Scarb2	scavenger receptor class B, member 2	434.951	396.989	430.426	426.337	384.645	406.43
1368380_at	Vtn	vitronectin	18.197	23.6119	19.2423	19.0227	17.9666	19.0913
1368381_at	Crtac1	cartilage acidic protein 1	1963.66	2182.07	1862.85	1695.32	1744.79	1929.55
1368382_at	S100a3	S100 calcium binding protein A3	140.44	129.036	132.966	93.8686	153.743	149.431
1368383_at	Npff	neuropeptide FF-amide peptide precursor	78.3758	104.64	78.5576	76.8786	82.0111	93.0396
1368384_at	Klk6	kallikrein related-peptidase 6	16.502	14.3175	14.7582	16.6608	13.7479	15.9078
1368385_a_at	Grb2	growth factor receptor bound protein 2	670.005	729.49	730.422	629.266	751.461	660.489
1368386_at	Grb2	growth factor receptor bound protein 2	2289.36	2015.89	2182.4	2150.04	1994.4	2265.66
1368387_at	Bdh1	3-hydroxybutyrate dehydrogenase, type 1	373.693	346.56	383.265	341.609	364.757	372.723
1368388_at	Maf	v-maf musculoaponeurotic fibrosarcoma oncogene homolog (avian)	35.858	33.753	32.5574	28.08	32.5947	30.7756
1368389_at	Apba3	amyloid beta (A4) precursor protein-binding, family A, member 3	72.3184	69.3751	63.3619	62.9974	62.2525	74.3897
1368390_at	Araf	v-raf murine sarcoma 3611 viral oncogene homolog	93.5051	89.7183	95.0826	79.6488	85.1308	82.6967
1368391_at	Slc7a1	solute carrier family 7 (cationic amino acid transporter, y+ system), member 1	792.995	730.16	740.254	780.65	687.76	808.83
1368392_at	Slc7a1	solute carrier family 7 (cationic amino acid transporter, y+ system), member 1	310.304	330.067	322.206	341.063	353.616	343.55
1368393_at	Cd93	CD93 molecule	86.8763	79.6557	88.1065	61.0759	61.8553	64.678
1368394_at	Sfrp4	secreted frizzled-related protein 4	106.734	109.472	133.372	122.68	86.4002	95.4696
1368395_at	Gpc3	glypican 3	16.0405	13.4462	14.1966	17.4441	15.5772	14.4191
1368396_at	Cel	carboxyl ester lipase	33.1456	36.8806	34.5256	39.9988	37.2821	34.0891
1368397_at	Ugt2b15	UDP glucuronosyltransferase 2 family, polypeptide B15	9.22793	8.57455	8.59457	10.3586	9.75137	9.62109
1368398_at	Cacna1h	calcium channel, voltage-dependent, T type, alpha 1H subunit	180.255	162.31	162.306	183.583	160.049	168.234
1368399_a_at	Pgcp	plasma glutamate carboxypeptidase	118.508	105.117	107.595	98.0603	116.634	105.085
1368400_at	Timm8a1	translocase of inner mitochondrial membrane 8 homolog a1 (yeast)	382.756	314.878	364.409	284	393.234	319.337
1368401_at	Gria2	glutamate receptor, ionotropic, AMPA 2	1616.69	1557.08	1470.02	1513.33	1242.41	1427.68
1368402_at	Dync1li2	dynein, cytoplasmic 1 light intermediate chain 2	4574.98	4739.32	4718.47	4940.39	4892.61	4946.51
1368403_at	Rbl2	retinoblastoma-like 2	359.043	367.684	351.649	378.353	299.173	349.404
1368404_at	Dbn1	drebrin 1	2126.3	1960.44	2147.94	2213.93	1974.94	2125.26
1368405_at	Rala	v-ral simian leukemia viral oncogene homolog A (ras related)	803.678	830.901	777.55	780.585	737.317	691.733
1368406_at	Star	steroidogenic acute regulatory protein	30.8656	36.3133	30.5111	32.3645	35.6943	32.9863
1368407_at	Hpse	heparanase	27.845	32.8786	28.0799	29.5465	23.6702	26.2889
1368408_at	Grk5	G protein-coupled receptor kinase 5	30.947	29.245	36.3426	36.2593	30.4901	29.2887
1368409_at	Gstt2	glutathione S-transferase, theta 2	265.713	242.006	249.867	238.567	252.311	208.683
1368410_at	Mpg	N-methylpurine-DNA glycosylase	134.099	124.013	130.171	128.824	137.102	129.272
1368411_a_at	Map2	microtubule-associated protein 2	199.3	193.818	197.988	202.264	184.453	168.798
1368412_a_at	Ptpro	protein tyrosine phosphatase, receptor type, O	200.302	228.411	196.761	210.612	202.767	237.834
1368413_at	Abp1	amiloride binding protein 1 (amine oxidase, copper-containing)	16.3058	15.3571	16.4982	14.9506	17.4363	17.2871
1368414_at	Slc5a2	solute carrier family 5 (sodium/glucose cotransporter), member 2	44.7816	46.5646	34.1934	45.3213	43.8918	43.1387
1368415_at	Myh1 /// Myh2 /// Myh3 /// Myh4	myosin, heavy polypeptide 1, skeletal muscle, adult /// myosin, heavy chain 2, skeletal muscle, adult /// myosin, heavy chain 3, skeletal muscle, embryonic /// myosin, heavy chain 4, skeletal muscle	21.8564	18.2558	13.0135	16.4158	16.0302	12.6924
1368416_at	Ibsp	integrin-binding sialoprotein	12.4977	11.7576	11.9483	11.2576	10.4974	10.9726
1368417_at	Syt5	synaptotagmin V	339.466	384.209	364.744	359.889	344.525	350.381
1368418_a_at	Cp	ceruloplasmin (ferroxidase)	189.48	148.745	131.79	119.526	256.979	162.284
1368419_at	Cp	ceruloplasmin (ferroxidase)	156.952	78.1677	108.94	81.0574	185.073	134.718
1368420_at	Cp	ceruloplasmin (ferroxidase)	109.275	73.4467	58.0862	72.9859	127.359	100.567
1368421_at	Ptpn5	protein tyrosine phosphatase, non-receptor type 5	1089.4	1161.23	1080.73	1065.75	972.949	1053.63
1368422_at	Meox2	mesenchyme homeobox 2	10.4822	10.3921	9.21954	9.58053	8.57473	8.71007
1368423_at	Retnla	resistin like alpha	43.0693	44.3395	42.6913	49.6044	44.9301	48.8641
1368424_at	Ikbkb	inhibitor of kappa light polypeptide gene enhancer in B-cells, kinase beta	71.874	48.5989	62.3029	59.4922	63.0567	67.045
1368425_at	Caskin1	CASK interacting protein 1	453.567	441.256	469.964	434.865	424.107	467.657
1368426_at	Crot	carnitine O-octanoyltransferase	84.0815	73.0043	81.767	88.1356	89.7336	86.4412
1368427_at	Akap11	A kinase (PRKA) anchor protein 11	666.224	662.765	713.217	669.403	673.529	626.746
1368428_at	Xpnpep2	X-prolyl aminopeptidase (aminopeptidase P) 2, membrane-bound	18.9959	21.393	15.8679	18.6402	24.8331	21.1616
1368429_at	Taf9b	TAF9B RNA polymerase II, TATA box binding protein (TBP)-associated factor	60.7766	46.2677	57.3282	55.9272	54.2853	52.8464
1368430_at	Lgmn	legumain	2375.94	2538.62	2454.74	2307.25	2435.15	2509.74
1368431_at	Hpn	hepsin	18.3831	20.1591	15.7134	18.4199	20.5494	18.4647
1368432_a_at	Ros1	c-ros oncogene 1 , receptor tyrosine kinase	16.4352	17.2232	16.1487	15.9388	15.6766	15.6292
1368433_at	Sacm1l	SAC1 suppressor of actin mutations 1-like (yeast)	1857.63	1766	1907.04	1737.83	1805.48	1835.95
1368434_at	Nat1 /// Nat2	N-acetyltransferase 1 /// N-acetyltransferase 2	14.9893	14.5678	16.2596	11.5513	14.8009	13.2165
1368435_at	Cyp8b1	cytochrome P450, family 8, subfamily b, polypeptide 1	16.4384	15.8129	16.2926	16.2588	16.4018	17.5226
1368436_at	Nudc	nuclear distribution gene C homolog (A. nidulans)	1462.09	1673.73	1447.79	1445.76	1611.16	1435.37
1368437_at	Car4	carbonic anhydrase 4	17.9249	16.2922	19.6451	20.387	16.4004	18.5757
1368438_at	Pde10a	phosphodiesterase 10A	585.073	574.057	522.2	609.591	568.342	629.978
1368439_at	Sox10	SRY (sex determining region Y)-box 10	34.303	39.2856	39.8399	44.8423	39.271	39.2559
1368440_at	Slc3a1	solute carrier family 3, member 1	336.462	390.055	473.324	329.889	609.974	342.932
1368441_at	Msln	mesothelin	39.7503	43.0654	38.4602	50.8277	48.1251	44.3649
1368442_at	F2	coagulation factor II	16.6925	18.957	19.2449	19.2162	15.1495	18.7709
1368443_at	Necab2	N-terminal EF-hand calcium binding protein 2	140.55	141.193	152.459	139.578	163.4	153.654
1368444_at	Sgta	small glutamine-rich tetratricopeptide repeat (TPR)-containing, alpha	260.495	270.401	278.901	230.968	248.567	259.982
1368445_at	Shank1	SH3 and multiple ankyrin repeat domains 1	26.8841	37.8852	34.089	42.6801	38.8326	34.1553
1368446_at	Spink3	serine peptidase inhibitor, Kazal type 3	15.7618	14.563	15.0244	14.0361	14.8062	13.2223
1368447_x_at	Spink3	serine peptidase inhibitor, Kazal type 3	19.9668	18.336	18.2029	18.0814	18.3331	18.7709
1368448_at	Ltbp2	latent transforming growth factor beta binding protein 2	65.817	65.9582	81.7544	91.787	82.1124	67.8371
1368449_at	Adap1	ArfGAP with dual PH domains 1	82.1817	84.5701	84.5701	76.0213	73.1382	71.833
1368450_at	Myo5a	myosin VA	596.22	598.781	621.959	741.965	639.874	598.288
1368451_at	Hrh3	histamine receptor H3	50.0671	54.2273	49.7283	54.5979	50.0671	52.0858
1368452_at	Abcc6	ATP-binding cassette, subfamily C (CFTR/MRP), member 6	15.0365	17.3808	15.328	18.3833	17.5681	18.1669
1368453_at	Fads2	fatty acid desaturase 2	152.676	158.453	175.21	157.4	147.774	165.412
1368454_at	Prl7d1	prolactin family 7, subfamily d, member 1	15.9546	19.4018	18.4312	20.2104	20.1536	18.2165
1368455_at	Nkg7	natural killer cell group 7 sequence	25.4017	22.3034	18.4348	21.8797	22.8966	24.6642
1368456_at	Gabrr1	gamma-aminobutyric acid (GABA) receptor, rho 1	25.5442	24.3347	26.2616	24.4291	21.2606	19.0466
1368457_at	Gabrr1	gamma-aminobutyric acid (GABA) receptor, rho 1	16.5334	20.929	16.7951	20.4859	15.2421	16.2053
1368458_at	Cyp7a1	cytochrome P450, family 7, subfamily a, polypeptide 1	14.5781	14.7483	14.0901	15.4313	15.9872	15.1824
1368459_at	Gdf10	growth differentiation factor 10	18.6394	19.3161	20.0582	15.2252	21.5926	18.9889
1368460_at	Slc2a5	solute carrier family 2 (facilitated glucose/fructose transporter), member 5	41.3471	37.6953	34.579	40.8171	37.5565	47.7845
1368461_at	Slc22a8	solute carrier family 22 (organic anion transporter), member 8	38.3578	45.541	39.1137	45.5663	40.8401	40.1113
1368462_at	Itpka	inositol-trisphosphate 3-kinase A	22.8728	23.6954	22.4118	19.9207	23.4429	24.032
1368463_at	Vegfc	vascular endothelial growth factor C	77.5732	71.4811	69.8354	67.2755	79.6256	76.5284
1368464_at	Clec10a	C-type lectin domain family 10, member A	21.5054	15.4973	20.4935	20.6474	22.4829	17.7981
1368465_at	Accn1	amiloride-sensitive cation channel 1, neuronal	331.75	272.228	348.552	263.527	323.495	319.638
1368466_a_at	Odf2	outer dense fiber of sperm tails 2	286.468	327.906	307.538	280.688	273.504	252.881
1368467_at	Cyp4f1	cytochrome P450, family 4, subfamily f, polypeptide 1	9.68309	11.5527	11.1067	12.6824	13.0472	12.146
1368468_at	Cyp11a1	cytochrome P450, family 11, subfamily a, polypeptide 1	31.0606	33.2088	28.4917	34.542	33.4089	34.196
1368469_at	Aqp5	aquaporin 5	14.4051	13.87	13.7757	14.1937	14.3079	14.3711
1368470_at	Ggh	gamma-glutamyl hydrolase (conjugase, folylpolygammaglutamyl hydrolase)	604.287	512.589	619.967	563.091	666.202	570.218
1368471_at	Guca2a	guanylate cyclase activator 2a (guanylin)	16.0113	14.5332	13.5566	17.6895	15.4099	19.1706
1368472_at	Celsr3	cadherin, EGF LAG seven-pass G-type receptor 3 (flamingo homolog, Drosophila)	940.235	841.901	858.816	921.025	786.035	877.997
1368473_at	Gja5	gap junction protein, alpha 5	32.0894	29.8832	25.6614	27.8901	30.8623	31.4328
1368474_at	Vcam1	vascular cell adhesion molecule 1	68.972	19.7964	22.8542	18.0394	97.464	27.231
1368475_at	Colq	collagen-like tail subunit (single strand of homotrimer) of asymmetric acetylcholinesterase	20.0618	23.0358	20.838	20.2236	20.0025	22.2893
1368476_at	Nr3c2	nuclear receptor subfamily 3, group C, member 2	23.4783	23.5743	24.6391	25.6115	23.5377	21.5512
1368477_at	Atp2a3	ATPase, Ca++ transporting, ubiquitous	28.2904	29.4658	32.3984	35.455	34.507	38.4206
1368478_at	Drd1a	dopamine receptor D1A	316.281	267.286	284.562	248.312	234.155	210.949
1368479_at	Drd1a	dopamine receptor D1A	75.6376	74.3767	79.4844	71.2546	67.9177	62.3516
1368480_at	Slc44a1	solute carrier family 44, member 1	105.43	100.961	117.683	103.473	121.215	126.718
1368481_at	Gipr	gastric inhibitory polypeptide receptor	41.2535	41.2637	43.4692	49.6807	47.0342	44.0533
1368482_at	Bcl2a1d	BCL2-related protein A1d	14.407	17.6521	14.5336	23.246	16.172	17.9769
1368483_a_at	Slit1	slit homolog 1 (Drosophila)	153.862	136.067	163.518	125.278	124.363	144.552
1368484_at	Abcb9	ATP-binding cassette, subfamily B (MDR/TAP), member 9	110.028	119.763	111.698	103.734	124.075	141.347
1368485_at	Avil	advillin	30.2909	30.8818	28.5434	32.3627	31.3287	31.9399
1368486_at	Irs3	insulin receptor substrate 3	15.8237	13.9	14.6248	15.214	13.4519	15.8237
1368487_at	Serpinb2	serpin peptidase inhibitor, clade B (ovalbumin), member 2	8.7874	9.64844	9.7703	9.33315	8.32073	8.60921
1368488_at	Nfil3	nuclear factor, interleukin 3 regulated	327.376	291.603	310.536	317.82	250.967	268.712
1368489_at	Fosl1	fos-like antigen 1	191.245	202.413	166.402	172.433	196.808	175.146
1368490_at	Cd14	CD14 molecule	28.6166	36.4556	30.7954	77.7723	33.313	42.5718
1368491_at	Dnase2b	deoxyribonuclease II beta	26.1822	22.8397	26.5702	29.4971	23.393	19.8981
1368492_at	Hpgds	hematopoietic prostaglandin D synthase	41.2244	62.9002	41.9266	46.2156	49.4422	54.0262
1368493_at	Lim2	lens intrinsic membrane protein 2	15.1192	18.3529	16.3146	19.7396	16.6732	19.2288
1368494_at	S100a8	S100 calcium binding protein A8	12.2278	11.6304	12.8463	11.5578	11.5905	10.3977
1368495_at	Rln1	relaxin 1	102.244	96.679	100.545	88.0601	92.3669	89.5399
1368496_at	Odf1	outer dense fiber of sperm tails 1	42.602	44.0455	38.6882	41.5303	46.9355	43.6608
1368497_at	Abcc2	ATP-binding cassette, subfamily C (CFTR/MRP), member 2	19.6475	21.4566	25.6113	24.4317	21.8312	22.3301
1368498_a_at	Slc21a4	kidney specific organic anion transporter	9.26239	9.31883	9.46941	9.75056	9.22986	9.58901
1368499_at	Sycp2	synaptonemal complex protein 2	11.336	11.887	14.2604	13.1529	13.3523	14.3593
1368500_a_at	Rgs9	regulator of G-protein signaling 9	111.707	100.114	83.1284	103.658	97.4515	112.881
1368501_s_at	Mcpt10 /// Mcpt8 /// Mcpt8l2 /// Mcpt9	mast cell protease 10 /// mast cell protease 8 /// mast cell protease 8-like 2 /// mast cell protease 9	17.8057	15.3519	13.0227	15.3519	17.4023	16.0677
1368502_at	Gast	gastrin	18.055	14.7333	17.0713	17.7149	18.2206	17.2363
1368503_at	Gch1	GTP cyclohydrolase 1	53.0382	63.0762	60.5236	45.4849	58.8242	54.6991
1368504_at	Lamp1	lysosomal-associated membrane protein 1	3245.21	3334.08	3029	3057.23	2940.91	3040.1
1368505_at	Rgs4	regulator of G-protein signaling 4	2881.61	2680.21	2739.61	2705.7	2402.77	2246.28
1368506_at	Rgs4	regulator of G-protein signaling 4	426.902	361.994	446.4	386.521	376.4	326.829
1368507_at	LOC100361067 /// LOC100365943 /// Psma3 /// Psma3l	proteasome subunit alpha type-3-like /// proteasome subunit alpha type-3-like /// proteasome (prosome, macropain) subunit, alpha type 3 /// proteasome subunit alpha type 3-like	2732.54	2912.57	3077.67	2761.84	2863.51	2759.59
1368508_at	Psma3	proteasome (prosome, macropain) subunit, alpha type 3	919.229	989.403	1015.23	991.734	1074.07	967.205
1368509_at	Bbs2	Bardet-Biedl syndrome 2	212.545	184.408	188.016	168.403	165.72	172.186
1368510_at	Gata1	GATA binding protein 1	22.6368	21.4409	22.2185	24.1424	23.9481	21.723
1368511_at	Bhlhe41	basic helix-loop-helix family, member e41	1288.56	1010.26	1066.23	1110.76	1181.36	1213.03
1368512_a_at	Enpep	glutamyl aminopeptidase	51.3995	22.2036	27.4829	17.6759	33.5735	22.1544
1368513_at	Enpep	glutamyl aminopeptidase	90.5819	101.282	95.6201	92.034	79.883	95.3777
1368514_at	Maob	monoamine oxidase B	80.6631	85.9449	70.9662	72.7347	77.1482	70.281
1368515_at	Epb41l3	erythrocyte membrane protein band 4.1-like 3	5255.85	5698.1	5141.14	5876.4	5147.13	5389.51
1368516_at	Ptpra	protein tyrosine phosphatase, receptor type, A	214.279	205.204	210.825	211.458	223.089	209.194
1368517_at	Ssbp3	single stranded DNA binding protein 3	583.53	581.53	546.076	580.346	552.808	546.198
1368518_at	Cd53	Cd53 molecule	16.0299	22.538	19.6231	35.4557	21.8885	21.293
1368519_at	Serpine1	serpin peptidase inhibitor, clade E (nexin, plasminogen activator inhibitor type 1), member 1	21.2665	19.5025	81.7643	34.0084	35.8381	22.6908
1368520_at	Apoa4	apolipoprotein A-IV	24.8896	22.5577	22.7346	24.3818	26.4369	22.1579
1368521_at	Napsa	napsin A aspartic peptidase	10.7465	12.3217	11.1889	12.5594	10.6036	13.2268
1368522_at	Timeless	timeless homolog (Drosophila)	15.9714	17.2254	14.5726	15.709	16.3512	15.8325
1368523_at	Cadps	Ca++-dependent secretion activator	2002.72	1868.7	2066.04	2014.08	2263.21	2126.47
1368524_at	Kcnc1	potassium voltage gated channel, Shaw-related subfamily, member 1	556.759	540.049	533.318	531.221	537.654	532.461
1368525_at	Mrs2	MRS2 magnesium homeostasis factor homolog (S. cerevisiae)	56.41	58.3704	60.775	57.5477	47.2737	53.1813
1368526_at	Pex3	peroxisomal biogenesis factor 3	327.477	317.756	311.928	320.815	273.106	345.4
1368527_at	Ptgs2	prostaglandin-endoperoxide synthase 2	258.631	99.2204	152.9	112.067	358.83	141.998
1368528_at	Cd99l2	CD99 molecule-like 2	1424.61	1299.4	1451.84	1421.43	1510.96	1465
1368529_at	Cd99l2 /// LOC100911604 /// LOC501437	CD99 molecule-like 2 /// CD99 antigen-like protein 2-like /// similar to MIC2 like 1	20.7037	18.2975	17.8978	17.0015	19.7459	22.1039
1368530_at	Mmp12	matrix metallopeptidase 12	144.401	179.066	139.64	126.194	115.405	94.6157
1368531_at	Prl8a3	prolactin family 8, subfamily a, member 3	10.0412	10.0162	12.0265	10.7734	9.98554	10.7163
1368532_at	Pnliprp1	pancreatic lipase-related protein 1	12.0393	13.2153	14.5571	14.056	13.5869	13.0192
1368533_at	Heph	hephaestin	25.1133	17.2451	19.7751	18.3635	21.3054	21.0956
1368534_at	Adra1d	adrenergic, alpha-1D-, receptor	281.382	246.42	276.622	220.142	186.74	199.84
1368535_at	Hrk	harakiri, BCL2 interacting protein (contains only BH3 domain)	242.868	229.772	229.733	195.596	182.107	232.628
1368536_at	Enpp2	ectonucleotide pyrophosphatase/phosphodiesterase 2	58.9949	43.6935	55.7242	30.2681	52.834	36.5981
1368537_at	Dctn4 /// LOC498752	dynactin 4 (p62) /// similar to dynactin subunit p62	248.327	235.817	325.215	307.577	354.664	268.548
1368538_at	Exoc7	exocyst complex component 7	358.919	374.872	355.599	305.951	352.871	340.936
1368539_at	Scn9a	sodium channel, voltage-gated, type IX, alpha	308.923	207.849	258.393	299.513	253.697	236.947
1368540_at	Tpbg	trophoblast glycoprotein	31.1369	25.4068	29.1305	22.675	33.2758	28.6509
1368541_at	Emb	embigin	1262.26	1302.61	1332.37	1224.14	1607.95	1417.21
1368542_at	Zfp423	zinc finger protein 423	257.628	191.446	239.328	239.798	361.368	383.112
1368543_at	Nox4	NADPH oxidase 4	14.9061	13.9625	13.9361	14.2973	12.592	13.5388
1368544_a_at	Nol3	nucleolar protein 3 (apoptosis repressor with CARD domain)	853.964	960.509	904.594	794.432	795.32	712.567
1368545_at	Cflar	CASP8 and FADD-like apoptosis regulator	224.308	222.827	222.827	240.288	221.458	216.529
1368546_at	Hivep2	human immunodeficiency virus type I enhancer binding protein 2	474.669	469.765	426.807	462.355	419.952	450.781
1368547_at	Clec2d	C-type lectin domain family 2, member D	19.0872	24.0233	23.0426	24.5002	21.6291	25.0067
1368548_at	Slc12a1	solute carrier family 12 (sodium/potassium/chloride transporters), member 1	10.5243	9.91964	10.5648	10.5615	11.116	10.5211
1368549_at	Hbp1	HMG-box transcription factor 1	180.435	161.802	152.712	133.101	146.708	158.765
1368550_at	Foxq1	forkhead box Q1	34.3501	36.3703	36.5363	36.5363	38.6852	34.3625
1368551_at	Prps2	phosphoribosyl pyrophosphate synthetase 2	37.2244	32.528	30.0373	29.7783	31.1279	39.0785
1368552_at	Grpel1	GrpE-like 1, mitochondrial	1250	1300.16	1268.1	1224.8	1290.43	1199.24
1368553_at	Acvrl1	activin A receptor type II-like 1	15.3461	14.9672	11.6629	12.9791	12.3125	11.8548
1368554_at	Pnlip	pancreatic lipase	27.9663	31.2586	27.3213	30.1313	28.1515	26.0269
1368555_at	Cd37	CD37 molecule	10.5396	11.7376	11.5076	11.6131	9.72788	11.94
1368556_at	LOC100911507 /// Vegp2	von Ebner gland protein 2-like /// von Ebners gland protein 2	19.8676	24.8331	24.6693	28.0877	27.1514	21.5448
1368557_s_at	LOC100911507 /// Vegp1 /// Vegp2	von Ebner gland protein 2-like /// von Ebners gland protein 1 /// von Ebners gland protein 2	29.9074	26.5143	25.0773	25.3172	24.2374	26.1527
1368558_s_at	Aif1	allograft inflammatory factor 1	33.7788	63.0762	28.042	86.6801	20.9463	60.9147
1368559_at	Pcsk1	proprotein convertase subtilisin/kexin type 1	237.23	241.067	256.84	214.338	235.551	210.734
1368560_at	Kcnj5	potassium inwardly-rectifying channel, subfamily J, member 5	173.836	174.464	166.653	180.468	143.964	144.356
1368561_at	Abcd2	ATP-binding cassette, subfamily D (ALD), member 2	70.7757	64.6999	65.1994	64.5291	44.5901	52.2618
1368562_at	Sult4a1	sulfotransferase family 4A, member 1	3340.06	3380.47	3226.38	3449.58	3266.69	3268.26
1368563_at	Aspa	aspartoacylase	19.0159	20.6775	18.1816	18.9744	16.0521	18.5392
1368564_at	Slc17a6	solute carrier family 17 (sodium-dependent inorganic phosphate cotransporter), member 6	9535.86	9523.43	9446.94	9822.47	9318.89	9671.51
1368565_at	Slc1a3	solute carrier family 1 (glial high affinity glutamate transporter), member 3	147.593	95.7172	62.8021	93.4823	125.338	143.19
1368566_a_at	Ndufv3	NADH dehydrogenase (ubiquinone) flavoprotein 3	2486.9	2671.8	2426.57	2221.12	2398.02	2291.84
1368567_at	Ndufv3	NADH dehydrogenase (ubiquinone) flavoprotein 3	189.9	183.625	190.655	165.663	182.939	157.117
1368568_at	Aqp2	aquaporin 2 (collecting duct)	27.2595	29.4203	26.7786	29.1954	28.5247	30.7787
1368569_at	Akr1b7	aldo-keto reductase family 1, member B7	9.87412	11.2737	10.7369	14.484	11.0656	12.0673
1368570_at	Lrat	lecithin-retinol acyltransferase (phosphatidylcholine-retinol-O-acyltransferase)	62.9957	84.3074	66.9266	79.6237	67.7395	90.2455
1368571_at	Clip2	CAP-GLY domain containing linker protein 2	609.819	661.304	620.171	639.717	567.4	623.829
1368572_a_at	Grin1	glutamate receptor, ionotropic, N-methyl D-aspartate 1	615.646	682.052	604.734	592.83	614.567	607.234
1368573_at	Kpnb1	karyopherin (importin) beta 1	71.5431	80.4547	102.826	88.5842	118.656	98.1618
1368574_at	Adra1b	adrenergic, alpha-1B-, receptor	731.631	576.084	699.515	577.772	713.615	736.014
1368575_at	Slc6a18	solute carrier family 6, member 18	25.9172	29.0211	24.5226	35.3538	26.3957	31.7346
1368576_at	Alx1	ALX homeobox 1	16.93	16.0356	18.7424	16.7925	16.8312	15.4802
1368577_at	Gjb6	gap junction protein, beta 6	10.8835	11.0695	9.76666	10.6394	9.84867	10.1306
1368578_at	Hsd3b /// Hsd3b1	3 beta-hydroxysteroid dehydrogenase/delta-5-delta-4 isomerase type II /// hydroxy-delta-5-steroid dehydrogenase, 3 beta- and steroid delta-isomerase 1	14.4311	16.5148	13.9969	14.4827	14.7928	15.3473
1368579_at	Prl2a1	Prolactin family 2, subfamily a, member 1	13.1611	10.1923	11.1878	14.3083	12.9564	13.329
1368580_at	Sdc3	syndecan 3	52.5789	67.5159	62.9378	62.6749	65.9884	68.0733
1368581_at	Sdc3	syndecan 3	40.2304	50.7339	43.0603	46.7446	45.9438	47.7375
1368582_at	Slc7a3	solute carrier family 7 (cationic amino acid transporter, y+ system), member 3	906.02	877.599	755.053	765.911	687.222	851.688
1368583_a_at	Hrg /// LOC681544	histidine-rich glycoprotein /// similar to histidine-rich glycoprotein	26.7809	31.2153	25.4412	35.6814	29.0471	30.9814
1368584_a_at	Cplx2	complexin 2	309.43	360.214	344.228	332.834	307.824	293.162
1368585_at	Cartpt	CART prepropeptide	11250.9	12719.6	11314.5	12487.5	11175.4	11914.3
1368586_at	Zg16	zymogen granule protein 16	13.9336	14.5395	14.2778	14.1365	14.0982	14.8999
1368587_at	Apoc1	apolipoprotein C-I	12.044	10.7905	11.0408	12.9094	10.687	11.9015
1368588_at	Ddx52	DEAD (Asp-Glu-Ala-Asp) box polypeptide 52	35.9004	30.789	33.1527	32.9935	36.5466	32.9935
1368589_at	Ptprj	protein tyrosine phosphatase, receptor type, J	127.55	135.251	140.44	132.243	127.285	149.067
1368590_at	Mmp16	matrix metallopeptidase 16	144.734	144.833	140.65	133	145.217	135.013
1368591_at	Usf2	upstream transcription factor 2, c-fos interacting	272.985	285.4	276.276	265.067	263.381	278.812
1368592_at	Il1a	interleukin 1 alpha	20.6621	27.2595	22.1937	34.4849	22.9176	25.827
1368593_at	Cd1d1	CD1d1 molecule	13.3465	13.9557	14.8651	12.5085	14.9282	13.2992
1368594_at	Pla2g2c	phospholipase A2, group IIC	40.4862	34.6221	33.1859	40.4575	35.3109	39.7521
1368595_at	Mmp24	matrix metallopeptidase 24	599.557	634.652	584.023	616.716	512.794	595.444
1368596_at	Sik1	salt-inducible kinase 1	361.911	401.601	360.135	453.962	460.62	592.856
1368597_at	Sik1	salt-inducible kinase 1	20.9324	22.1567	21.602	22.1567	23.403	22.8048
1368598_at	Sstr3	somatostatin receptor 3	92.983	90.7909	88.5985	84.0419	70.2356	87.6909
1368599_at	Slc9a2	solute carrier family 9 (sodium/hydrogen exchanger), member 2	24.3126	31.6095	26.1404	25.9743	28.6843	24.8706
1368600_at	Slc26a1	solute carrier family 26 (sulfate transporter), member 1	54.2585	76.311	58.2584	70.4021	57.2925	68.0092
1368601_at	Slc6a3	solute carrier family 6 (neurotransmitter transporter, dopamine), member 3	24.1766	29.0834	25.1653	25.953	28.0305	28.6793
1368602_at	Slc6a3	solute carrier family 6 (neurotransmitter transporter, dopamine), member 3	17.7307	19.6404	18.7708	18.4461	18.5131	18.0763
1368603_at	Add2	adducin 2 (beta)	89.1943	76.4284	95.8648	96.5669	92.7735	93.4446
1368604_at	Mefv	Mediterranean fever	24.9168	23.5219	24.975	23.827	27.9191	21.6363
1368605_at	Sh2b2	SH2B adaptor protein 2	113.764	118.469	108.27	104.247	94.7453	105.833
1368606_at	Slco1a5	solute carrier organic anion transporter family, member 1a5	16.3146	14.9697	15.2318	14.8938	15.2033	16.6983
1368607_at	Cyp4a8	cytochrome P450, family 4, subfamily a, polypeptide 8	12.9289	12.2091	12.0849	14.072	13.5569	13.5058
1368608_at	Cyp2f4	cytochrome P450, family 2, subfamily f, polypeptide 4	16.925	21.3104	20.0785	19.0507	22.3354	20.6356
1368609_at	Slc10a1	solute carrier family 10 (sodium/bile acid cotransporter family), member 1	10.3949	10.6343	10.4657	10.1312	9.68551	10.1711
1368610_at	Milr1	mast cell immunoglobulin-like receptor 1	16.2288	16.7873	15.5971	16.7873	17.1336	16.3053
1368611_at	Grp	gastrin releasing peptide	18.4842	17.7009	16.1439	18.1828	14.6134	16.9081
1368612_at	Itgb4	integrin, beta 4	15.1451	17.8857	19.9205	19.6183	18.1445	18.4408
1368613_at	Stag3	stromal antigen 3	18.6586	18.7709	17.7358	19.3136	19.4048	19.7844
1368614_at	Mlxipl	MLX interacting protein-like	45.1891	48.8551	38.05	53.0241	46.2171	45.9438
1368615_a_at	Slc18a3	solute carrier family 18 (vesicular acetylcholine), member 3	40.921	37.4095	37.3556	32.3466	31.3528	36.377
1368616_at	Fancc	Fanconi anemia, complementation group C	70.9808	83.567	71.6516	65.739	67.9319	78.2978
1368617_at	Serpina5	serpin peptidase inhibitor, clade A, member 5	12.3158	14.0205	13.7514	14.0773	14.0114	13.7514
1368618_at	Grb14	growth factor receptor bound protein 14	856.102	868.086	839.877	806.526	858.631	940.115
1368619_at	Ddx25	DEAD (Asp-Glu-Ala-Asp) box polypeptide 25	1189.47	1314.71	1265.89	1194.59	1169.6	1080.29
1368620_at	Spag4	sperm associated antigen 4	115.295	117.481	106.21	109.567	117.696	117.567
1368621_at	Aqp9	aquaporin 9	16.2746	20.2089	15.8393	19.576	17.5459	21.7528
1368622_at	Fbp2	fructose-1,6-bisphosphatase 2	25.0621	27.1321	24.518	24.1194	25.0621	26.3686
1368623_at	Ceacam9	carcinoembryonic antigen-related cell adhesion molecule 9	16.3309	18.9717	15.6056	18.79	19.989	18.2565
1368624_at	Asip	agouti signaling protein	12.7469	13.3128	10.8754	11.2809	11.4188	10.824
1368625_at	Prap1	proline-rich acidic protein 1	20.3284	19.4327	20.3591	20.313	20.0932	20.313
1368626_at	Kcnn3	potassium intermediate/small conductance calcium-activated channel, subfamily N, member 3	32.7358	40.3213	31.2007	48.3629	34.8147	34.7417
1368627_at	Rgn	regucalcin (senescence marker protein-30)	22.1729	20.1107	23.9836	23.2257	22.2919	23.1447
1368628_at	Klk1c2	kallikrein 1-related peptidase C2	11.0574	11.8588	10.5816	12.1467	11.6671	12.6532
1368629_at	Reg1a	regenerating islet-derived 1 alpha	22.7011	23.5034	24.0957	24.7205	22.976	26.0263
1368630_at	Fabp9	fatty acid binding protein 9, testis	10.1508	15.252	12.7477	12.3681	12.0556	12.652
1368631_at	Dbil5	diazepam binding inhibitor-like 5	15.4169	17.5182	16.7978	16.5455	16.9787	17.054
1368632_at	Foxg1	forkhead box G1	138.702	141.383	120.997	133.708	107.567	148.755
1368633_at	Crisp1	cysteine-rich secretory protein 1	115.328	113.492	107.916	142.114	99.0837	124.883
1368634_at	Kcnh3	potassium voltage-gated channel, subfamily H (eag-related), member 3	130.075	157.083	137.481	149.37	146.832	172.853
1368635_at	Tnfrsf8	tumor necrosis factor receptor superfamily, member 8	16.2416	22.117	17.8299	19.4048	20.1547	23.9295
1368636_at	Cyp27b1	cytochrome P450, family 27, subfamily b, polypeptide 1	39.7682	54.9336	40.8529	57.6337	54.4637	55.3518
1368637_at	Card9	caspase recruitment domain family, member 9	32.5469	33.2514	33.7241	36.4053	33.939	28.5804
1368638_at	Npffr1	neuropeptide FF receptor 1	30.2065	32.5668	30.5725	28.5848	34.3038	29.3859
1368639_at	Kcnip2	Kv channel-interacting protein 2	16.2053	15.5342	14.7121	15.5656	15.5264	15.0658
1368640_at	Spata19	spermatogenesis associated 19	18.2746	20.457	22.0767	18.4577	18.9652	18.8327
1368641_at	Wnt4	wingless-type MMTV integration site family, member 4	19.9978	18.1677	17.0663	15.4458	18.8036	18.3494
1368642_at	Cdh2	cadherin 2	1527.6	1434.35	1492.7	1592.92	1424.94	1362.62
1368643_at	Spata6	spermatogenesis associated 6	166.423	182.376	178.178	203.942	177.054	172.933
1368644_at	Spata6	spermatogenesis associated 6	61.7784	63.0762	54.159	77.6378	49.76	56.9314
1368645_at	Ptpn1	protein tyrosine phosphatase, non-receptor type 1	154.058	159.92	166.323	153.855	152.173	143.803
1368646_at	Mapk9	mitogen-activated protein kinase 9	120.475	101.483	137.634	116.314	118.05	127.342
1368647_at	Grk6	G protein-coupled receptor kinase 6	285.664	271.341	247.965	259.924	272.24	260.43
1368648_at	Cox4i2	cytochrome c oxidase subunit IV isoform 2 (lung)	36.4961	35.6789	35.8523	31.2519	37.9834	41.1687
1368649_at	Dkc1	dyskeratosis congenita 1, dyskerin	362.13	426.317	385.173	396.026	384.766	390.951
1368650_at	Klf10	Kruppel-like factor 10	211.285	179.797	249.725	223.069	512.346	361.769
1368651_at	Pklr	pyruvate kinase, liver and RBC	23.4944	19.5921	20.9775	19.9211	20.5136	17.1496
1368652_at	Casp9	caspase 9, apoptosis-related cysteine peptidase	249.877	273.445	300.093	245.295	260.361	268.924
1368653_a_at	Park7	parkinson protein 7	4140.87	4074.52	4002.55	3978.52	4132.91	4086.03
1368654_at	Npap60	nuclear pore associated protein	15.5246	19.3907	20.5801	18.2556	18.1727	19.3102
1368655_at	Srgn	serglycin	28.2485	28.8915	34.9308	31.3283	30.0897	27.9439
1368656_at	Scg3	secretogranin III	5921.84	6118.99	5750.86	6206.19	5807.83	5556.04
1368657_at	Mmp3	matrix metallopeptidase 3	42.2847	61.7463	42.2847	43.08	32.4757	42.9363
1368658_at	Cntf	ciliary neurotrophic factor	138.823	113.965	130.464	135.716	134.166	133.471
1368659_at	Agxt2	alanine-glyoxylate aminotransferase 2	11.2878	13.8337	11.9602	11.6359	12.003	11.2737
1368660_at	Rapgef3	Rap guanine nucleotide exchange factor (GEF) 3	15.4593	17.0105	15.8679	17.0105	16.3853	16.4734
1368661_at	Slc13a2	solute carrier family 13 (sodium-dependent dicarboxylate transporter), member 2	39.7686	53.3487	43.0198	52.7338	51.8033	46.2373
1368662_at	Rnf39	ring finger protein 39	18.8883	20.8432	23.7009	18.0928	23.3377	17.0663
1368663_at	LOC56764	dnaj-like protein	10.1993	11.8979	10.238	10.4402	12.025	10.9554
1368664_at	LOC56764	dnaj-like protein	23.1755	24.9845	23.356	26.8142	28.2937	25.6678
1368665_at	Ufd1l	ubiquitin fusion degradation 1 like (yeast)	343.31	338.028	361.569	314.75	393.293	319.654
1368666_a_at	Lphn3	latrophilin 3	98.7051	67.9625	56.1898	65.4214	46.5579	56.9031
1368667_at	P2rx3	purinergic receptor P2X, ligand-gated ion channel, 3	2297.08	2409.3	2190.78	2162.73	2267.3	2217.6
1368668_at	Plaa	phospholipase A2, activating protein	631.845	584.778	640.404	674.218	622.907	608.951
1368669_at	Ucp2	uncoupling protein 2 (mitochondrial, proton carrier)	49.7505	48.2831	45.5281	50.2464	52.1526	52.5517
1368670_a_at	Pde4a	phosphodiesterase 4A, cAMP-specific	91.4675	92.9052	101.998	94.4462	98.6753	104.6
1368671_at	Srpx	sushi-repeat-containing protein, X-linked	60.9913	51.632	51.4052	47.112	75.9184	61.5187
1368672_at	Arg2	arginase type II	334.067	337.366	324.996	299.491	297.653	304.499
1368673_at	Ddr2	discoidin domain receptor tyrosine kinase 2	20.6569	18.5624	19.6164	19.4596	20.8102	21.1787
1368674_at	Pygl	phosphorylase, glycogen, liver	166.775	169.744	142.9	138.478	143.391	151.234
1368675_at	Chn2	chimerin (chimaerin) 2	23.6718	27.787	27.0399	25.4799	24.6669	24.6565
1368676_at	Dync2h1	dynein cytoplasmic 2 heavy chain 1	135.19	118.267	119.906	138.649	114.322	134.783
1368677_at	Bdnf	brain-derived neurotrophic factor	2380.65	2298.3	2601.03	2596.98	2091.68	1954.82
1368678_at	Bdnf	brain-derived neurotrophic factor	560.159	554.971	525.885	538.179	443.092	497.047
1368679_a_at	Lyn	v-yes-1 Yamaguchi sarcoma viral related oncogene homolog	20.1899	21.8307	19.4689	20.6603	20.4319	20.4848
1368680_a_at	Slc34a1	solute carrier family 34 (sodium phosphate), member 1	29.5402	30.9099	35.4507	29.5479	31.025	32.9068
1368681_at	Pthlh	parathyroid hormone-like hormone	136.676	120.754	137.264	116.693	139.357	128.274
1368682_at	Sv2a	synaptic vesicle glycoprotein 2a	1438.85	1447.96	1387.46	1418.17	1203.2	1381.2
1368683_at	Olr1	oxidized low density lipoprotein (lectin-like) receptor 1	9.27836	10.1296	11.4365	11.4252	10.1469	9.91766
1368684_at	Fat2	FAT tumor suppressor homolog 2 (Drosophila)	17.2291	18.9544	20.3911	18.2041	18.0779	18.04
1368685_at	Cspg4	chondroitin sulfate proteoglycan 4	19.8409	22.3807	21.9733	21.9733	23.4433	23.7427
1368686_at	Ambp	alpha-1-microglobulin/bikunin precursor	13.3923	17.2648	16.9091	14.6392	14.845	16.064
1368687_at	Tesk1	testis-specific kinase 1	257.5	287.071	248.637	251.212	224.965	242.59
1368688_at	Ntsr2	neurotensin receptor 2	30.1597	41.5378	32.6656	42.0458	37.0997	35.2558
1368689_at	Gjb5	gap junction protein, beta 5	11.8491	12.6715	11.9139	13.3818	13.8108	12.279
1368690_a_at	Grm4	glutamate receptor, metabotropic 4	57.3367	57.7903	62.3298	61.8841	60.0327	61.0607
1368691_at	Gria3	glutamate receptor, ionotrophic, AMPA 3	51.3099	43.0603	54.9459	47.4668	52.3428	38.2436
1368692_a_at	Chka	choline kinase alpha	477.567	450.179	475.567	429.419	371.111	412.593
1368693_at	Fgr	Gardner-Rasheed feline sarcoma viral (v-fgr) oncogene homolog	22.0591	22.915	23.3591	28.3195	23.5511	20.2743
1368694_at	Psgb1	pregnancy-specific beta 1-glycoprotein	14.1229	17.1875	12.5679	13.9375	13.1564	16.6131
1368695_at	C4bpb	complement component 4 binding protein, beta	28.9716	31.4098	23.9754	27.5766	28.6018	34.0462
1368696_at	Fxyd7	FXYD domain-containing ion transport regulator 7	929.724	1104.83	990.067	1034.3	1066.95	1107.4
1368697_at	Fabp6	fatty acid binding protein 6, ileal	13.8492	14.6767	15.9702	12.4332	14.7515	14.1513
1368698_at	Atp2b2	ATPase, Ca++ transporting, plasma membrane 2	994.958	1104.91	948.438	930.592	1041.49	1059.35
1368699_at	Dscam /// LOC100360483	Down syndrome cell adhesion molecule /// Down syndrome cell adhesion molecule-like	278.202	260.383	219.952	256.079	193.942	228.602
1368700_at	Plcl1	phospholipase C-like 1	452.526	382.125	445.271	476.267	477.339	439.076
1368701_at	Atp1a3	ATPase, Na+/K+ transporting, alpha 3 polypeptide	217.243	243.591	253.215	273.9	263.56	282.022
1368702_at	Pawr	PRKC, apoptosis, WT1, regulator	50.3801	34.0482	42.6255	35.2189	56.2812	39.3008
1368703_at	Pdlim5	PDZ and LIM domain 5	24.0094	22.2111	34.3177	20.9705	26.3884	24.3791
1368704_a_at	Cspg5	chondroitin sulfate proteoglycan 5 (neuroglycan C)	280.489	232.843	247.75	250.503	194.176	222.487
1368705_at	S1pr5	sphingosine-1-phosphate receptor 5	31.6824	40.6723	33.757	38.2373	32.3653	37.0547
1368706_at	Tm4sf4	transmembrane 4 L six family member 4	15.1177	17.8536	17.5309	15.7243	17.0628	16.0456
1368707_at	Itih4	inter-alpha-trypsin inhibitor heavy chain family, member 4	19.645	14.1806	16.462	14.2512	15.9535	19.2041
1368708_a_at	Drd2	dopamine receptor D2	133.865	127.476	128.661	136.222	126.74	138.792
1368709_at	Fut1	fucosyltransferase 1	12.5276	13.0462	14.6983	13.2923	13.1423	12.9094
1368710_at	Mark2	MAP/microtubule affinity-regulating kinase 2	312.651	306.92	289.378	302.947	288.802	314.198
1368711_at	Foxa2	forkhead box A2	14.3507	14.0901	13.7733	12.9094	12.1471	13.6061
1368712_at	Zfp386	zinc finger protein 386 (Kruppel-like)	162.413	184.062	170.301	168.484	166.42	167.088
1368713_at	Mmp10	matrix metallopeptidase 10	19.3881	19.7483	19.4109	19.5594	17.9057	19.6176
1368714_at	Prl8a2	prolactin family 8, subfamily a, member 2	10.0992	12.2623	10.0992	11.6048	9.98163	9.73273
1368715_s_at	Prl8a2	prolactin family 8, subfamily a, member 2	12.6906	14.1558	13.0473	15.0205	15.3787	12.6959
1368716_at	Ppp1r14c	protein phosphatase 1, regulatory (inhibitor) subunit 14c	33.7453	28.4575	31.8285	29.1675	38.0594	31.9334
1368717_at	Faah /// LOC100911581	fatty acid amide hydrolase /// fatty-acid amide hydrolase 1-like	587.205	602.153	560.567	516.067	511.022	473.308
1368718_at	Aldh1a7	aldehyde dehydrogenase family 1, subfamily A7	10.098	9.4317	9.7703	8.45607	9.72734	9.20587
1368719_at	LOC100911725 /// Pfkfb4	6-phosphofructo-2-kinase/fructose-2,6-bisphosphatase 4-like /// 6-phosphofructo-2-kinase/fructose-2,6-biphosphatase 4	21.054	26.6986	22.8262	27.8106	20.0477	27.7627
1368720_at	Tdo2	tryptophan 2,3-dioxygenase	20.9848	17.4311	15.7269	18.0308	17.3397	15.6426
1368721_at	Ascl2	achaete-scute complex homolog 2 (Drosophila)	36.9948	38.7413	36.834	40.3535	42.4753	39.2108
1368722_at	Lta	lymphotoxin alpha (TNF superfamily, member 1)	15.7382	14.1551	15.1655	15.5359	15.4062	15.5421
1368723_at	Lat	linker for activation of T cells	20.1243	20.4402	20.1243	20.4262	20.1975	19.6044
1368724_a_at	Tpm1	tropomyosin 1, alpha	280.736	248.416	272.327	252.894	301.44	269.221
1368725_at	Jag1	jagged 1	315.58	279.114	301.504	240.134	268.851	292.57
1368726_a_at	Zfp347	zinc finger protein 347	91.328	77.5672	105.441	112.967	90.8362	92.654
1368727_at	Slc7a9	solute carrier family 7 (glycoprotein-associated amino acid transporter light chain, bo,+ system), member 9	13.0518	11.2564	12.7073	13.2396	12.8999	13.3104
1368728_at	P2ry12	purinergic receptor P2Y, G-protein coupled, 12	11.9311	15.2381	14.412	13.6396	16.271	12.4702
1368729_a_at	Adcyap1r1	adenylate cyclase activating polypeptide 1 receptor 1	17.4592	20.1547	16.4575	19.4433	17.5953	18.2648
1368730_a_at	Adcyap1r1	adenylate cyclase activating polypeptide 1 receptor 1	15.2182	17.102	13.607	14.4958	15.8679	15.1712
1368731_at	Orm1	orosomucoid 1	12.9725	12.775	11.9514	12.1206	12.4847	13.9229
1368732_at	Tap2	transporter 2, ATP-binding cassette, sub-family B (MDR/TAP)	82.506	82.9845	73.5713	69.4043	71.2601	73.5417
1368733_at	Sult1e1	sulfotransferase family 1E, estrogen-preferring, member 1	11.2928	11.8267	12.8614	10.6088	10.438	11.3551
1368734_at	Chrnd	cholinergic receptor, nicotinic, delta	17.8803	17.8404	16.9261	17.4332	17.2137	18.0301
1368735_a_at	Trpv2	transient receptor potential cation channel, subfamily V, member 2	388.423	404.479	390.454	378.726	358.738	373.055
1368736_at	Tsx	testis specific X-linked gene	12.4838	14.719	12.4402	12.4848	12.9062	12.4725
1368737_at	---	---	16.5758	13.8447	12.2266	13.9288	13.7756	14.1866
1368738_at	Cyp11b1 /// LOC100366002	cytochrome P450, family 11, subfamily b, polypeptide 1 /// cytochrome P450 11B1, mitochondrial-like	11.7093	11.188	11.7569	10.0099	11.4587	12.3305
1368739_s_at	Cyp11b1 /// Cyp11b2 /// Cyp11b3 /// LOC100366002	cytochrome P450, family 11, subfamily b, polypeptide 1 /// cytochrome P450, family 11, subfamily b, polypeptide 2 /// cytochrome P450, family 11, subfamily b, polypeptide 3 /// cytochrome P450 11B1, mitochondrial-like	24.6315	23.6472	21.3793	23.4003	21.2921	24.5707
1368740_at	P2rx6	purinergic receptor P2X, ligand-gated ion channel, 6	12.8423	12.8714	13.5971	13.8912	14.4742	13.7306
1368741_at	C9	complement component 9	25.2145	27.9436	24.7474	27.485	26.5343	26.6311
1368742_at	C5ar1	complement component 5a receptor 1	14.6508	15.8304	13.4669	18.1476	15.6398	15.7041
1368743_a_at	Dspp	dentin sialophosphoprotein	13.2489	14.9674	14.6319	14.036	14.4753	17.0839
1368744_a_at	Dspp	dentin sialophosphoprotein	15.4432	16.3536	16.8224	16.3536	18.0169	16.1068
1368745_at	Slc10a2	solute carrier family 10 (sodium/bile acid cotransporter family), member 2	11.1791	11.2072	12.2721	11.2737	11.4646	11.7163
1368746_a_at	Atp12a	ATPase, H+/K+ transporting, nongastric, alpha polypeptide	16.7896	17.7839	15.1675	16.0457	20.6389	15.2813
1368747_at	Nup98	nucleoporin 98	15.1044	18.1369	17.8299	19.264	23.2487	18.1727
1368748_at	Tesk2	testis-specific kinase 2	13.0534	16.4642	14.6254	14.7173	15.0369	19.3175
1368749_at	Kcns1	potassium voltage-gated channel, delayed-rectifier, subfamily S, member 1	17.0132	22.013	17.5341	16.5191	18.4598	18.3582
1368750_a_at	Pde4d	phosphodiesterase 4D, cAMP-specific	21.559	28.2683	29.1002	26.0286	30.3853	30.6093
1368751_at	Kcns3	potassium voltage-gated channel, delayed-rectifier, subfamily S, member 3	17.3473	17.3458	17.0504	17.1861	18.3641	19.9086
1368752_at	Tacr3	tachykinin receptor 3	11.3333	12.4784	11.2659	11.9868	11.9349	11.57
1368753_at	Camkk2	calcium/calmodulin-dependent protein kinase kinase 2, beta	53.3074	74.0677	71.9016	76.9239	64.2409	62.2478
1368754_at	P2ry6	pyrimidinergic receptor P2Y, G-protein coupled, 6	67.6164	103.028	81.2026	116.885	87.8787	102.649
1368755_at	Clec4f	C-type lectin domain family 4, member F	38.3203	48.6544	42.0534	46.6235	37.2419	47.9277
1368756_at	Olah	oleoyl-ACP hydrolase	27.894	29.6122	27.5222	25.6622	26.0482	27.32
1368757_at	Zp3	zona pellucida glycoprotein 3 (sperm receptor)	11.4502	12.1027	12.1545	12.5193	11.8542	11.6606
1368758_a_at	Galr2	galanin receptor 2	125.766	141.703	123.556	115.107	142.789	125.857
1368759_at	Cacng2	calcium channel, voltage-dependent, gamma subunit 2	496.013	573.205	457.557	451.62	372.554	480.126
1368760_at	Cxcl2	chemokine (C-X-C motif) ligand 2	44.853	59.0221	33.2194	67.0316	43.122	49.5409
1368761_at	Ppp3r2	protein phosphatase 3, regulatory subunit B, beta	11.7866	13.1398	11.9212	12.2359	12.5933	11.905
1368762_at	Ubd	ubiquitin D	17.4103	21.6715	22.9079	20.7642	20.7249	19.7085
1368763_at	Il3	interleukin 3	18.7709	22.5821	19.8348	20.1517	20.9463	20.037
1368764_at	Hist1h2ba	histone cluster 1, H2ba	11.1908	9.91814	9.40779	10.3398	9.71021	8.74892
1368765_at	Clcnka	chloride channel Ka	28.8314	33.5735	29.9457	33.4823	36.4678	37.1748
1368766_at	Mmp7	matrix metallopeptidase 7	31.3366	27.9695	30.8319	31.4415	37.8197	35.1823
1368767_at	Cst8	cystatin 8 (cystatin-related epididymal specific)	13.4361	16.4169	14.263	14.3701	15.9319	15.8046
1368768_at	Scn11a	sodium channel, voltage-gated, type XI, alpha subunit	55.4186	61.302	56.6735	72.0982	67.6757	61.302
1368769_at	Abcb11	ATP-binding cassette, subfamily B (MDR/TAP), member 11	10.719	11.8955	10.2718	11.5682	11.9545	10.0084
1368770_at	Gcnt1	glucosaminyl (N-acetyl) transferase 1, core 2	12.8572	14.7629	15.8679	16.073	12.4204	12.8781
1368771_at	Sulf1	sulfatase 1	36.8026	39.6431	43.1871	31.6392	41.9049	40.2304
1368772_at	Slc4a3	solute carrier family 4 (anion exchanger), member 3	274.01	291.993	268.095	279.952	287.587	252.43
1368773_at	Cenpi	centromere protein I	36.9559	36.4723	36.6284	42.4336	38.2391	41.1083
1368774_a_at	Espn	espin	18.4964	19.7546	19.9253	20.5379	20.0425	20.7209
1368775_at	Giot1	gonadotropin inducible ovarian transcription factor 1	19.0926	14.728	20.7771	18.0063	17.9934	16.6703
1368776_at	Alox5	arachidonate 5-lipoxygenase	13.3075	13.6654	14.3339	11.6825	13.3546	14.5686
1368777_at	Bard1	BRCA1 associated RING domain 1	17.8172	17.6024	16.6738	18.2106	17.2844	19.9149
1368778_at	Slc6a6	solute carrier family 6 (neurotransmitter transporter, taurine), member 6	187.568	191.665	228.387	217.225	170.995	187.745
1368779_a_at	Gucy1b2	guanylate cyclase 1, soluble, beta 2	13.9669	14.7255	11.717	11.0452	13.4765	11.3748
1368780_at	Adrb3	adrenergic, beta-3-, receptor	18.3099	17.9716	17.6647	17.943	18.2376	19.8059
1368781_at	Rasgrp4	RAS guanyl releasing protein 4	23.0633	29.0423	25.4475	32.0178	27.1018	25.0166
1368782_at	Sstr2	somatostatin receptor 2	14.3595	18.1645	15.4668	17.0105	18.0814	23.0871
1368783_at	Icos	inducible T-cell co-stimulator	22.6509	23.2721	20.0125	20.9571	23.151	22.9722
1368784_at	A1cf	APOBEC1 complementation factor	34.1118	34.2048	37.5866	31.3335	32.134	35.2701
1368785_a_at	Pitx2	paired-like homeodomain 2	20.172	17.7626	19.0934	16.1663	29.5001	19.4285
1368786_a_at	Gpr12	G protein-coupled receptor 12	114.759	131.614	110.826	109.144	94.671	105.63
1368787_at	Mutyh	mutY homolog (E. coli)	69.7644	74.1825	85.4615	70.7296	72.011	66.9045
1368788_at	Chad	chondroadherin	16.9104	17.0105	19.296	18.8447	18.2052	19.3169
1368789_at	Acpp	acid phosphatase, prostate	17.1687	16.2475	15.7213	15.9658	17.4952	16.456
1368790_at	Serpina10	serpin peptidase inhibitor, clade A, member 10	13.0506	15.7129	13.3697	15.9518	16.2065	16.4601
1368791_at	Oprd1	opioid receptor, delta 1	19.0566	20.9415	20.1204	19.8638	20.5065	20.9463
1368792_at	Psen1	presenilin 1	33.8405	35.1404	32.2674	33.1766	36.3784	31.6901
1368793_at	Kcnj2	potassium inwardly-rectifying channel, subfamily J, member 2	22.0324	24.8894	25.5069	21.4698	24.8943	22.7624
1368794_at	Haao	3-hydroxyanthranilate 3,4-dioxygenase	88.5625	93.0314	101.212	100.349	90.2702	113.886
1368795_at	Nmur1	neuromedin U receptor 1	97.9737	96.7145	98.9672	92.5458	100.997	94.1086
1368796_at	Kiss1r	KISS1 receptor	38.3665	36.1198	35.8543	35.4253	38.2245	36.6705
1368797_at	Nr1i3	nuclear receptor subfamily 1, group I, member 3	22.6701	17.4196	13.4939	16.8459	16.8171	14.6797
1368798_at	Abo	ABO blood group (transferase A, alpha 1-3-N-acetylgalactosaminyltransferase; transferase B, alpha 1-3-galactosyltransferase)	14.5102	12.1322	14.2426	11.6775	14.7584	10.7389
1368799_at	Birc5	baculoviral IAP repeat-containing 5	50.8115	38.2245	37.9127	41.068	46.211	48.7233
1368800_at	Cd40lg	CD40 ligand	11.898	12.2985	13.0227	11.9015	12.1716	11.2316
1368801_at	Cxxc4	CXXC finger protein 4	116.108	151.042	110.859	148.578	126.398	140.315
1368802_at	Pmch	pro-melanin-concentrating hormone	26.3259	31.3969	26.6024	37.3132	25.346	30.3236
1368803_at	Insl6	insulin-like 6	21.578	28.4178	25.142	20.7688	20.6097	22.9465
1368804_at	Lif	leukemia inhibitory factor	16.9231	18.0647	19.6294	21.3426	18.9681	16.5646
1368805_at	Uts2	urotensin 2	28.1515	33.0402	27.7976	35.9447	30.622	33.3893
1368806_at	Sepp1	selenoprotein P, plasma, 1	59.0908	112.006	53.7254	112.444	63.4235	116.497
1368807_at	Rtn3	reticulon 3	73.5101	85.17	72.268	81.1027	69.5752	77.8
1368808_at	Cap1	CAP, adenylate cyclase-associated protein 1 (yeast)	482.572	488.786	490.9	485.567	477.567	501.935
1368809_at	Cap1	CAP, adenylate cyclase-associated protein 1 (yeast)	1441.67	1557.46	1377.99	1380.78	1272.49	1301.06
1368810_a_at	Mbp	myelin basic protein	76.9224	66.3864	57.2552	55.6901	73.8794	69.2463
1368811_at	Lmnb1	lamin B1	35.0984	32.6883	29.3071	32.6932	30.0246	27.528
1368812_at	Lmnb1	lamin B1	15.2974	14.8921	14.7527	15.6829	16.5797	15.1298
1368813_at	Cebpd	CCAAT/enhancer binding protein (C/EBP), delta	58.0559	46.1708	25.847	17.5442	54.7469	41.9919
1368814_at	Aldh6a1	aldehyde dehydrogenase 6 family, member A1	39.3625	44.6767	51.6241	43.8848	44.2234	46.342
1368815_at	Mpz	myelin protein zero	13.0227	14.7959	13.0277	13.6891	12.4936	13.7034
1368816_at	Mpz	myelin protein zero	18.4474	28.9656	22.1101	18.3145	20.4586	21.1093
1368817_at	Psme4	proteasome (prosome, macropain) activator subunit 4	413.845	403.378	354.533	372.126	346.311	375.37
1368818_at	Psme4	proteasome (prosome, macropain) activator subunit 4	579.261	579.566	491.887	504.566	444.236	485.066
1368819_at	Itgb1	integrin, beta 1	1540	1510.47	1617.59	1503.07	1805.33	1687.13
1368820_at	Nfyc	nuclear transcription factor-Y gamma	104.688	93.2335	117.207	91.195	111.012	93.4344
1368821_at	Fstl1	follistatin-like 1	222.925	212.092	218.9	172.55	223.067	179.4
1368822_at	Fstl1	follistatin-like 1	1048.4	872.337	1156.58	882.23	1053.02	889.472
1368823_at	---	---	13.9141	14.7124	13.7243	16.2356	14.2558	16.0013
1368824_at	Cald1	caldesmon 1	228.106	187.253	309.06	188.288	298.161	184.113
1368825_at	Shox2	short stature homeobox 2	12.2009	11.5179	11.0808	10.2111	11.1257	11.8956
1368826_at	Comt	catechol-O-methyltransferase	133.698	158.307	135.571	146.941	128.445	138.218
1368827_at	Gata6	GATA binding protein 6	13.4825	12.0794	13.2422	14.9443	16.1021	14.1093
1368828_at	Gata6	GATA binding protein 6	30.8806	36.9004	34.2174	27.1001	35.2452	35.3322
1368829_at	Fbn1	fibrillin 1	99.8112	61.6614	88.0911	62.0427	125.336	105.456
1368830_at	Src	v-src sarcoma (Schmidt-Ruppin A-2) viral oncogene homolog (avian)	39.145	42.2731	45.9438	36.2592	41.3729	40.3691
1368831_at	Mark3	MAP/microtubule affinity-regulating kinase 3	822.067	884.583	887.234	868.411	842.127	832.656
1368832_at	Akt2	v-akt murine thymoma viral oncogene homolog 2	21.8858	25.9681	23.724	23.2219	26.5493	27.7269
1368833_at	Camk2d	calcium/calmodulin-dependent protein kinase II delta	249.428	230.987	233.119	206.333	197.038	221.877
1368834_at	Camk2d	calcium/calmodulin-dependent protein kinase II delta	5279.57	5137.99	4726.44	5263.72	4750.1	5051.44
1368835_at	Stat1 /// Stat4	signal transducer and activator of transcription 1 /// signal transducer and activator of transcription 4	230.667	253.849	247.4	228.712	242.567	244.203
1368836_a_at	Acan	aggrecan	99.6117	101.74	97.091	104.076	109.304	103.912
1368837_at	Arid4b	AT rich interactive domain 4B (Rbp1 like)	179.327	141.463	174.068	172.041	193.001	180.936
1368838_at	Tpm4	tropomyosin 4	670.329	646.214	733.905	604.094	722.875	616.348
1368839_at	Wfs1	Wolfram syndrome 1 homolog (human)	199.657	189.986	202.603	168.993	206.527	188.036
1368840_at	Tmem176b	transmembrane protein 176B	176.01	168.4	141.067	139.015	162.4	162.663
1368841_at	Tcf4	transcription factor 4	290.427	299.652	237.553	281.706	233.288	263.541
1368842_at	Tcf4	Transcription factor 4	652.623	637.255	631.901	691.022	586.4	647.646
1368843_at	Yme1l1	YME1-like 1 (S. cerevisiae)	1007.06	700.35	1112.85	1099.46	1124.96	990.508
1368844_at	Hspa13	heat shock protein 13	706.733	629.662	692.23	645.264	601.732	566.9
1368845_at	Camkv	CaM kinase-like vesicle-associated	72.597	74.1185	74.157	90.185	80.2468	95.8623
1368846_at	Camkv	CaM kinase-like vesicle-associated	176.487	224.358	190.876	223.022	188.087	216.9
1368847_at	Rab10	RAB10, member RAS oncogene family	271.801	278.977	288.159	280.283	280.362	242.54
1368848_at	Lman1	lectin, mannose-binding, 1	73.0765	75.3979	71.9016	63.0332	78.0741	64.0251
1368849_at	Csnk1g3	casein kinase 1, gamma 3	95.2306	115.608	118.853	95.6252	107.928	75.0469
1368850_at	Csnk1g3	casein kinase 1, gamma 3	14.8478	14.4645	13.0991	13.5963	14.0246	14.3312
1368851_at	Ets1	v-ets erythroblastosis virus E26 oncogene homolog 1 (avian)	50.6009	29.3601	52.9024	38.4796	44.6157	29.9014
1368852_at	Dnaja1	DnaJ (Hsp40) homolog, subfamily A, member 1	2746.4	2967.23	3231.14	2993.2	3449.32	2922.86
1368853_at	Vsnl1	visinin-like 1	360.856	344.33	426.091	388.009	489.647	384.284
1368854_at	Vsnl1	visinin-like 1	1283.72	1164.98	1264.2	1334.9	1339.6	1320.63
1368855_at	Ighmbp2	immunoglobulin mu binding protein 2	146.457	140.231	159.25	127.26	138.079	141.295
1368856_at	Jak2	Janus kinase 2	147.067	147.734	149.638	157.079	123.477	133.263
1368857_at	Ugt8	UDP glycosyltransferase 8	8.0109	8.33354	8.70967	8.22881	8.63971	8.51914
1368858_at	Ugt8	UDP glycosyltransferase 8	13.4905	18.5622	16.8548	18.1015	18.6593	15.384
1368859_at	Ppm1a	protein phosphatase, Mg2+/Mn2+ dependent, 1A	453.007	505.509	560.567	432.361	599.309	476.261
1368860_at	Phlda1	pleckstrin homology-like domain, family A, member 1	94.3334	92.527	108.955	77.0278	103.241	77.466
1368861_a_at	Mag	myelin-associated glycoprotein	23.3373	31.3812	25.3387	26.1084	26.9665	27.6566
1368862_at	Akt1	v-akt murine thymoma viral oncogene homolog 1	310.827	345.113	288.97	270.114	240.862	283.895
1368863_at	Nme3	non-metastatic cells 3, protein expressed in	830.236	859.836	908.615	827.503	790.445	859.371
1368864_at	Synpr	synaptoporin	154.631	155.689	166.4	129.575	155.847	112.296
1368865_at	Synpr	synaptoporin	441.702	374.768	343.388	351.159	367.174	320.777
1368866_at	Eif2c2	eukaryotic translation initiation factor 2C, 2	92.0623	109.067	87.2336	92.4703	79.6953	85.2493
1368867_at	Eif2c2	eukaryotic translation initiation factor 2C, 2	164.816	125.178	130.9	133.003	106.234	126.734
1368868_at	Akap12	A kinase (PRKA) anchor protein 12	357.392	368.477	435.355	354.359	484.036	349.962
1368869_at	Akap12	A kinase (PRKA) anchor protein 12	4255.18	3474.91	4408.48	4279.22	4578.62	3819.18
1368870_at	Id2	inhibitor of DNA binding 2	262.007	240.877	300.663	227.018	1075.75	858.984
1368871_at	Map3k1	mitogen activated protein kinase kinase kinase 1	29.2873	29.9356	29.556	31.7551	27.6395	28.6599
1368872_a_at	Homer2	homer homolog 2 (Drosophila)	146.174	147.734	160.538	135.699	144.233	146.174
1368873_at	Hoxa2	homeo box A2	10.8934	11.0046	11.3825	10.396	10.81	10.0386
1368874_a_at	Mafg	v-maf musculoaponeurotic fibrosarcoma oncogene homolog G (avian)	259.485	286.345	297.952	232.402	269.995	271.362
1368875_a_at	Nrxn2	neurexin 2	1676.21	1600.62	1613.4	1410.45	1457.42	1604.57
1368876_a_at	Nrxn2	neurexin 2	23.6414	20.4031	22.928	22.8078	21.0141	22.9944
1368877_at	Zfp354a	zinc finger protein 354A	124.997	136.344	127.791	127.68	123.542	119.83
1368878_at	Idi1	isopentenyl-diphosphate delta isomerase 1	3865.6	3690.96	4185.89	4335.23	4238.07	3811.73
1368879_a_at	Gnao1	guanine nucleotide binding protein (G protein), alpha activating activity polypeptide O	2050.83	2076.41	1809.03	2298.37	1806.03	2017.34
1368880_at	Ntn1	netrin 1	21.8317	16.8048	16.0288	14.3597	15.0323	14.7915
1368881_at	Bet1	blocked early in transport 1 homolog (S. cerevisiae)	138.906	109.186	156.552	112.459	196.341	125.203
1368882_at	St6galnac3	ST6 (alpha-N-acetyl-neuraminyl-2,3-beta-galactosyl-1,3)-N-acetylgalactosaminide alpha-2,6-sialyltransferase 3	28.4629	29.1954	28.3857	25.6622	32.386	35.4538
1368883_at	Nov	nephroblastoma overexpressed gene	259.039	146.39	223.144	115.478	307.782	157.609
1368884_at	Entpd1	ectonucleoside triphosphate diphosphohydrolase 1	15.3003	16.9236	15.9268	17.05	15.3654	17.3127
1368885_at	---	---	22.6785	21.0223	20.5719	21.0311	21.0554	21.2172
1368886_at	Map3k12	mitogen activated protein kinase kinase kinase 12	1001.4	1047.04	1112.01	1122.4	1080.73	1183.02
1368887_at	LOC100910332	uncharacterized LOC100910332	1897.76	1337.23	1681.67	1562.7	1846.28	1556.17
1368888_a_at	Rtn4	reticulon 4	6197.53	5990.81	6266.05	6197.78	6373.85	6186.48
1368889_at	Vti1a	vesicle transport through interaction with t-SNAREs homolog 1A (yeast)	77.5673	75.6512	77.1401	66.6175	79.4919	73.068
1368890_at	Gnpat	glyceronephosphate O-acyltransferase	532.734	551.239	540.187	518.643	525.9	503.062
1368891_at	Gnpat	glyceronephosphate O-acyltransferase	97.9002	108.68	90.6005	102.536	99.9002	82.317
1368892_at	---	---	2158.3	2635.91	2224.84	2438.02	1949.81	2078.39
1368893_at	Cap2	CAP, adenylate cyclase-associated protein, 2 (yeast)	53.4443	74.6457	55.3219	61.0168	65.3659	63.5389
1368894_at	Cap2	CAP, adenylate cyclase-associated protein, 2 (yeast)	71.054	83.3621	76.7155	70.5472	66.7371	76.2669
1368895_at	Nlgn2	neuroligin 2	30.2447	29.5018	34.0716	29.6318	32.4338	29.1889
1368896_at	Smad7	SMAD family member 7	82.5723	64.3658	96.6052	101.247	234.44	217.24
1368897_at	Smad7	SMAD family member 7	14.9638	15.5932	14.2372	15.9306	15.9407	16.3919
1368898_at	Smad7	SMAD family member 7	25.3832	33.0402	29.8613	35.6373	37.5292	33.6651
1368899_at	Bmpr1a	bone morphogenetic protein receptor, type IA	72.5925	65.6205	84.638	80.4699	75.3368	77.9256
1368900_at	Thbd	thrombomodulin	17.4671	19.6354	16.0343	16.5196	17.8067	15.5956
1368901_at	Thbd	thrombomodulin	13.3581	11.9514	13.8943	13.7312	15.3654	15.8327
1368902_at	Pak3	p21 protein (Cdc42/Rac)-activated kinase 3	3145.83	3824.23	2909.71	3577.86	2726.39	3112.91
1368903_at	Strbp	spermatid perinuclear RNA binding protein	970.367	1115.73	1081.03	1170.9	1105.24	1045.93
1368904_at	Capn10	calpain 10	175.801	182.205	177.105	180.078	175.128	175.879
1368905_at	Ces2c /// LOC100365112	carboxylesterase 2C /// carboxylesterase-like	13.533	16.6883	12.6375	14.0775	17.0363	14.5159
1368906_at	Pgk1	phosphoglycerate kinase 1	8.80294	8.33859	8.3269	8.13257	8.12696	8.50704
1368907_at	Scamp5	secretory carrier membrane protein 5	65.7116	71.1725	55.6272	58.8152	60.6392	64.834
1368908_at	Anxa4	annexin A4	113.698	155.313	119.773	114.442	112.37	122.262
1368909_a_at	Gripap1	GRIP1 associated protein 1	797.204	829.732	790.728	745.116	766.335	778.13
1368910_at	Pdp1	pyruvate dehyrogenase phosphatase catalytic subunit 1	745.187	778.931	789.861	795.192	882.965	802.596
1368911_at	Kcnj8	potassium inwardly-rectifying channel, subfamily J, member 8	20.0666	15.9059	18.6738	19.6924	19.4564	16.2431
1368912_at	Trh	thyrotropin releasing hormone	160.688	199.132	176.045	189.819	481.177	453.289
1368913_at	Csn2	casein beta	12.879	12.4853	12.4021	12.9094	12.9094	13.3481
1368914_at	Runx1	runt-related transcription factor 1	334.577	354.566	382.549	335.061	292.818	347.205
1368915_at	Kmo	kynurenine 3-monooxygenase (kynurenine 3-hydroxylase)	13.3249	11.142	11.0888	11.9117	12.2001	12.7444
1368916_at	Asl	argininosuccinate lyase	242.954	243.734	250.567	245.468	239.346	235.002
1368917_at	Nudt1	nudix (nucleoside diphosphate linked moiety X)-type motif 1	96.2605	78.1541	88.0627	74.8628	87.9488	84.9128
1368918_at	Pgf	placental growth factor	16.0714	20.3928	22.0632	20.541	22.0168	19.7764
1368919_at	Pgf	placental growth factor	29.9652	27.5318	33.0894	31.0646	27.9825	24.0481
1368920_at	Slit3	slit homolog 3 (Drosophila)	130.393	140.718	119.912	124.103	133	141.773
1368921_a_at	Cd44	Cd44 molecule	189.146	205.375	183.627	185.459	185.558	181.057
1368922_at	Ecel1	endothelin converting enzyme-like 1	120.079	120.826	120.709	115.871	133.432	136.9
1368923_at	Ecel1	endothelin converting enzyme-like 1	1917.4	1907.51	1683.92	1711.23	1767.34	2004.73
1368924_at	Ghr	growth hormone receptor	7.77308	7.39802	7.5624	7.78841	7.94621	8.00281
1368925_a_at	Arhgef7	Rho guanine nucleotide exchange factor (GEF) 7	33.8791	27.0618	28.3282	28.411	26.514	25.1255
1368926_at	Sema4f	sema domain, immunoglobulin domain (Ig), transmembrane domain (TM) and short cytoplasmic domain, (semaphorin) 4F	386.067	356.509	379.936	363.644	353.554	387.234
1368927_at	Esyt1	extended synaptotagmin-like protein 1	893.054	903.581	796.034	869.667	765.007	844.564
1368928_at	Trim3	tripartite motif-containing 3	458.947	459.719	474.491	398.959	448.926	468.338
1368929_at	Nploc4	nuclear protein localization 4 homolog (S. cerevisiae)	43.2338	52.5202	45.9027	47.8429	43.6305	51.1246
1368930_at	Kcnn4	potassium intermediate/small conductance calcium-activated channel, subfamily N, member 4	9.02713	10.1335	10.0135	10.8128	10.2013	9.62403
1368931_at	Sh3gl3	SH3-domain GRB2-like 3	183.143	190.393	215.958	193.133	228.506	189.231
1368932_at	Rock1	Rho-associated coiled-coil containing protein kinase 1	21.1072	23.6068	21.9209	25.3266	23.9351	27.2168
1368933_at	Adarb1	adenosine deaminase, RNA-specific, B1	285.203	313.456	244.93	333.761	237.55	285.719
1368934_at	Cyp4a1	cytochrome P450, family 4, subfamily a, polypeptide 1	10.6097	12.452	10.9936	12.9923	11.5783	12.7294
1368935_at	Camk2a	calcium/calmodulin-dependent protein kinase II alpha	13.0316	15.3654	15.3923	13.9988	15.1926	12.9418
1368936_at	Txnl1	thioredoxin-like 1	1640.6	1614.91	1887.26	1644.16	1770.15	1461.32
1368937_at	Ncoa2	nuclear receptor coactivator 2	33.2092	40.2845	34.0789	36.3428	38.8634	33.3136
1368938_at	Dll1	delta-like 1 (Drosophila)	85.7826	86.4516	80.5817	91.3954	88.6237	75.8907
1368939_a_at	Ntrk3	neurotrophic tyrosine kinase, receptor, type 3	123.953	112.647	90.5356	103.533	85.4043	106.862
1368940_at	P2ry2	purinergic receptor P2Y, G-protein coupled, 2	13.6716	15.0854	12.1168	15.3887	14.3532	14.4149
1368941_at	Ptger4	prostaglandin E receptor 4 (subtype EP4)	16.3562	15.5221	15.9244	17.7053	16.3146	16.1568
1368942_at	Hes5	hairy and enhancer of split 5 (Drosophila)	25.6849	30.3612	26.6019	27.9516	28.9733	25.9777
1368943_at	Rnase4	ribonuclease, RNase A family 4	28.6689	27.1271	27.6689	23.9918	34.8874	28.4012
1368944_at	Dlg1	discs, large homolog 1 (Drosophila)	14.9127	15.5659	15.6443	15.5079	16.9097	16.702
1368945_at	Bmp2	bone morphogenetic protein 2	116.839	100.567	108.565	110.724	106.383	113.269
1368946_at	Arf2	ADP-ribosylation factor 2	232.606	267.919	259.789	235.919	254.589	249.825
1368947_at	Gadd45a	growth arrest and DNA-damage-inducible, alpha	2149.31	2284.3	2462.8	1808.3	1683.26	1561.03
1368948_at	Msn	moesin	22.9176	28.2255	34.1931	24.1424	29.1623	27.3367
1368949_at	Ebf1	early B-cell factor 1	594.238	629.397	537.448	646.85	535.137	620.291
1368950_a_at	Grin2d	glutamate receptor, ionotropic, N-methyl D-aspartate 2D	23.1471	25.6622	22.0018	21.1957	19.4305	24.7159
1368951_at	Grin2d	glutamate receptor, ionotropic, N-methyl D-aspartate 2D	22.5957	27.3158	22.4135	21.118	23.5223	29.5029
1368952_at	Gabbr2	gamma-aminobutyric acid (GABA) B receptor 2	35.7147	33.8747	27.5319	26.6539	31.6885	38.2245
1368953_at	Uggt1	UDP-glucose glycoprotein glucosyltransferase 1	22.3392	25.7765	27.206	23.1984	22.887	25.2607
1368954_at	Pld2	phospholipase D2	37.8522	35.3083	35.8766	42.1053	33.7957	40.8317
1368955_at	Cask /// LOC100910506	calcium/calmodulin-dependent serine protein kinase (MAGUK family) /// peripheral plasma membrane protein CASK-like	472.469	431.214	523.034	466.328	501.816	483.768
1368956_at	Pcdh8	protocadherin 8	176.783	199.474	177.17	179.022	187.706	180.679
1368957_at	Gng7	guanine nucleotide binding protein (G protein), gamma 7	38.3238	39.8006	30.7821	36.1957	35.6626	39.5642
1368958_at	Pacsin1	protein kinase C and casein kinase substrate in neurons 1	472.454	469.956	491.959	469.733	475.773	431.755
1368959_at	Pacsin1	protein kinase C and casein kinase substrate in neurons 1	23.8411	27.3731	22.9932	24.5341	24.7676	25.73
1368960_at	Lgals8	lectin, galactoside-binding, soluble, 8	103.4	110.98	132.9	111.071	124.34	102.689
1368961_at	Mmp23	matrix metallopeptidase 23	40.2304	45.1388	38.3917	41.4587	44.9009	44.0371
1368962_at	Nxph3	neurexophilin 3	35.6186	31.6283	35.2516	27.9569	39.9714	33.5169
1368963_at	LOC100360467 /// Mxi1	Max interactor 1-like /// MAX interactor 1	68.4409	92.6274	82.7417	74.3183	80.5525	82.4577
1368964_at	Lrrn3	leucine rich repeat neuronal 3	331.052	279.031	341.723	312.849	260.957	273.248
1368965_at	Slc16a3	solute carrier family 16, member 3 (monocarboxylic acid transporter 4)	185.178	215.245	179.94	170.807	195.049	203.256
1368966_at	Mybph	myosin binding protein H	19.3878	25.0353	18.1873	21.5394	18.8243	21.5844
1368967_at	Eif2b3	eukaryotic translation initiation factor 2B, subunit 3	479	529.534	504.537	462.741	518.847	497.969
1368968_at	Arrb1	arrestin, beta 1	33.3241	38.4044	41.45	35.7183	34.1196	34.8565
1368969_at	Sost	sclerostin	20.962	20.3837	19.3694	21.0363	22.3823	22.1211
1368970_at	Cdh23	cadherin-related 23	18.3337	20.355	15.9242	17.701	20.6479	20.9548
1368971_a_at	Synj2	synaptojanin 2	55.7426	50.7985	51.7108	51.57	59.8575	71.0013
1368972_at	Ntrk2	neurotrophic tyrosine kinase, receptor, type 2	1261.27	1271.39	1274.88	1195.16	1149.78	1091.8
1368973_at	Adar	adenosine deaminase, RNA-specific	75.0883	71.8823	75.9008	65.6342	64.552	68.5448
1368974_at	Gucy1a2	guanylate cyclase 1, soluble, alpha 2	14.5381	14.9273	14.1349	13.456	13.0747	12.7724
1368975_at	Cd38	CD38 molecule	9.02047	10.0889	10.4106	9.57576	9.36035	9.63299
1368976_at	Cd38	CD38 molecule	16.5908	15.092	15.1904	15.1642	17.992	16.0266
1368977_a_at	Fxc1	fractured callus expressed transcript 1	696.234	731.199	645.358	605.12	637.737	581.618
1368978_at	Scrg1	stimulator of chondrogenesis 1	42.9453	44.0143	51.651	41.4747	48.7206	46.6379
1368979_at	Kalrn	kalirin, RhoGEF kinase	111.892	131.89	110.039	122.444	95.0696	117.714
1368980_at	Plce1	phospholipase C, epsilon 1	12.0475	12.1364	13.7697	12.7237	15.9887	13.9384
1368981_at	Aqp4	aquaporin 4	10.0816	12.2715	10.8176	12.2652	11.1728	12.2835
1368982_at	Pkia	protein kinase (cAMP-dependent, catalytic) inhibitor alpha	102.451	115.918	134.615	94.7112	111.783	120.883
1368983_at	Hbegf	heparin-binding EGF-like growth factor	68.1456	64.437	92.0169	68.4205	107.974	88.9539
1368984_at	2014-09-02	septin 2	30.2136	26.5422	38.464	29.4365	31.6778	29.9419
1368985_at	Grin2a	glutamate receptor, ionotropic, N-methyl D-aspartate 2A	15.7951	22.0496	22.1138	15.9818	14.9012	15.1762
1368986_at	Slc17a7	solute carrier family 17 (sodium-dependent inorganic phosphate cotransporter), member 7	12.4982	15.1491	14.9663	15.3565	16.8551	15.8525
1368987_at	Slc17a7	solute carrier family 17 (sodium-dependent inorganic phosphate cotransporter), member 7	20.5748	23.1272	23.7635	23.9769	22.1442	21.5513
1368988_at	Casq2	calsequestrin 2 (cardiac muscle)	47.2409	42.295	32.6454	41.1554	34.945	42.9576
1368989_at	Timp3	TIMP metallopeptidase inhibitor 3	31.918	36.9667	32.4724	38.2076	29.1863	34.6606
1368990_at	Cyp1b1	cytochrome P450, family 1, subfamily b, polypeptide 1	2863.24	2471.07	2862.68	2822.84	3132.52	3007.93
1368991_at	Smpd3	sphingomyelin phosphodiesterase 3, neutral membrane	437.671	438.214	450.842	449.277	377.693	366.363
1368992_a_at	Srsf5	serine/arginine-rich splicing factor 5	1449.11	1449.98	1475.03	1344.93	1487.24	1359.79
1368993_at	Odz2	odz, odd Oz/ten-m homolog 2 (Drosophila)	58.6452	59.0584	52.1423	67.1373	50.3261	50.7
1368994_a_at	Ralgapa1	Ral GTPase activating protein, alpha subunit 1 (catalytic)	111.958	136.117	131.527	125.14	124.979	113.567
1368995_at	Ralgapa1	Ral GTPase activating protein, alpha subunit 1 (catalytic)	11.6763	9.40127	10.4687	9.08473	9.99607	9.32944
1368996_at	Ceacam3	carcinoembryonic antigen-related cell adhesion molecule 3	9.87103	14.8946	10.2544	11.1002	11.1895	10.7004
1368997_at	Tceb3	transcription elongation factor B (SIII), polypeptide 3	14.8618	14.2132	14.3986	13.4655	14.6043	14.9453
1368998_at	Nkx6-1	NK6 homeobox 1	11.4685	12.012	12.1531	11.9015	11.4646	11.5584
1368999_a_at	Begain	brain-enriched guanylate kinase-associated	30.4908	36.3639	34.0061	35.2189	34.9032	38.2245
1369000_at	Ntrk1	neurotrophic tyrosine kinase, receptor, type 1	38.6754	53.5369	38.8376	38.4239	45.7907	45.0618
1369001_at	Chrna3	cholinergic receptor, nicotinic, alpha 3	116.56	130.211	132.636	156.521	130.774	150.245
1369002_at	Soat1	sterol O-acyltransferase 1	13.0227	17.4716	16.3455	18.2221	18.7052	16.7753
1369003_at	Dedd	death effector domain-containing	73.8491	75.8563	83.6277	74.6578	78.5166	75.8241
1369004_at	Rab26	RAB26, member RAS oncogene family	223.233	198.818	231.213	193.955	226.026	220.746
1369005_at	Kcnq3	potassium voltage-gated channel, KQT-like subfamily, member 3	41.9398	41.7358	45.8062	47.0765	45.1388	45.8674
1369006_at	Hk2	hexokinase 2	18.9342	13.4649	15.3495	16.6074	17.8117	16.9697
1369007_at	Nr4a2	nuclear receptor subfamily 4, group A, member 2	57.9003	40.3743	64.677	52.573	63.6594	81.755
1369008_a_at	Olfm1	olfactomedin 1	7950.48	8017.87	8063.53	8182.39	8146.83	8497.88
1369009_at	Serpinh1	serpin peptidase inhibitor, clade H, member 1	13.7438	12.5004	12.4271	11.8789	13.7996	12.6153
1369010_at	Chek2	checkpoint kinase 2	18.4614	14.7665	15.6901	15.2956	17.4674	16.6401
1369011_at	Apoa5	apolipoprotein A-V	22.9856	25.3528	20.4971	22.5635	28.2305	26.3754
1369012_at	Inhba	inhibin beta-A	120.352	104.234	119.041	107.342	102.602	106.234
1369013_a_at	Mrpl17	mitochondrial ribosomal protein L17	3353.88	3702.59	3416.41	3354.57	3722.5	3286.45
1369014_at	Nf1	neurofibromin 1	24.1483	23.815	24.308	22.085	25.1444	28.49
1369015_at	Nos1	nitric oxide synthase 1, neuronal	17.4721	20.1036	21.4409	22.1594	21.5263	21.4321
1369016_at	Cdon	Cdon homolog (mouse)	15.197	18.5585	16.0578	21.2513	19.1433	16.7465
1369017_at	Kcnh6	potassium voltage-gated channel, subfamily H (eag-related), member 6	72.3598	71.0637	70.9323	65.7191	57.8857	71.7955
1369018_at	Foxm1	forkhead box M1	37.1599	55.7721	47.7667	57.9458	49.32	51.3838
1369019_at	Chrna5	cholinergic receptor, nicotinic, alpha 5	20.6804	18.6852	18.3339	18.4954	17.9384	18.9064
1369020_at	Slc5a5	solute carrier family 5 (sodium iodide symporter), member 5	14.317	18.2431	12.529	13.5208	14.5247	13.1935
1369021_at	Hcrtr1	hypocretin (orexin) receptor 1	96.9211	114.849	100.354	106.239	93.5478	116.84
1369022_at	Svop	SV2 related protein	258.416	276.421	249.209	229.906	219.374	231.407
1369023_at	Mipep	mitochondrial intermediate peptidase	375.797	318.533	372.975	326.513	362.574	369.846
1369024_at	Rabep2	rabaptin, RAB GTPase binding effector protein 2	102.22	113.393	107.966	89.5051	94.9277	96.3502
1369025_at	Cd5	Cd5 molecule	11.7928	15.0174	12.5176	12.872	13.3967	13.2547
1369026_at	Arfip1	ADP-ribosylation factor interacting protein 1	20.6233	24.5758	23.4091	23.4997	26.5027	22.2573
1369027_at	A4galt	alpha 1,4-galactosyltransferase	17.2271	18.5198	20.0968	19.0812	25.0369	20.9463
1369028_at	Six3	SIX homeobox 3	65.9033	79.311	67.4887	63.7244	71.2525	70.8441
1369029_at	Plscr1	phospholipid scramblase 1	235.597	307.067	244.73	284.848	227.518	311.483
1369030_at	Prss1	protease, serine, 1 (trypsin 1)	16.1203	16.5039	15.086	15.6592	14.2291	16.4456
1369031_at	Il18bp	interleukin 18 binding protein	46.699	42.7248	53.9626	55.4743	48.7913	56.8167
1369032_at	Blcap	bladder cancer associated protein homolog (human)	128.269	136.509	151.156	140.954	146.274	153.226
1369033_at	Lhcgr	luteinizing hormone/choriogonadotropin receptor	13.4003	13.8863	12.862	14.2278	13.5489	12.2577
1369034_at	Kcnj6	potassium inwardly-rectifying channel, subfamily J, member 6	28.9486	21.428	22.5771	26.4025	22.4281	24.861
1369035_a_at	Kcnj6	potassium inwardly-rectifying channel, subfamily J, member 6	362.465	377.089	344.325	389.602	274.917	332.067
1369036_at	Grik2	glutamate receptor, ionotropic, kainate 2	47.6184	50.1989	46.3127	46.0009	38.3709	47.5608
1369037_at	---	---	14.0743	13.1398	13.7835	12.3264	13.6812	14.036
1369038_at	Itgad	integrin, alpha D	33.4493	41.3174	35.4045	43.5641	40.7194	40.8205
1369039_at	Pi4kb	phosphatidylinositol 4-kinase, catalytic, beta	364.28	354.927	331.329	306.467	279.481	290.047
1369040_at	Cdc42bpa	CDC42 binding protein kinase alpha	75.7593	70.293	87.7502	79.5371	75.3413	68.8993
1369041_at	Nlgn1	neuroligin 1	250.125	205.795	259.394	259.856	260.654	246.626
1369042_at	Pigm	phosphatidylinositol glycan anchor biosynthesis, class M	173.242	179.567	195.778	162.451	178.161	183.681
1369043_at	Kcna4	potassium voltage-gated channel, shaker-related subfamily, member 4	68.6193	56.2889	60.4691	57.9006	43.6286	48.242
1369044_a_at	Pde4b	phosphodiesterase 4B, cAMP specific	149.82	119.257	121.942	129.988	98.3728	128.256
1369045_at	Rgs14	regulator of G-protein signaling 14	44.5362	54.6336	40.9488	51.1386	51.4337	51.1927
1369046_at	Syt6	synaptotagmin VI	28.4002	29.636	26.6787	31.9143	35.2351	34.9681
1369047_at	Sult1d1	sulfotransferase family 1D, member 1	8.68586	7.23498	8.19333	7.92242	7.75734	8.16809
1369048_at	Gabrd	gamma-aminobutyric acid (GABA) A receptor, delta	14.8794	16.5512	16.0972	16.565	17.8095	18.0966
1369049_at	Rere	arginine-glutamic acid dipeptide (RE) repeats	67.2046	63.2813	61.59	67.0541	41.2458	55.3631
1369050_at	Pik3c2g	phosphoinositide-3-kinase, class 2, gamma polypeptide	10.5665	11.3069	11.4851	11.0017	10.6498	11.3281
1369051_at	Insr	insulin receptor	41.996	42.9	42.6944	38.3674	50.0063	52.3465
1369052_at	Zfp111	zinc finger protein 111	96.8343	110.04	98.4652	107.076	85.0399	96.408
1369053_at	Syt2	synaptotagmin II	20.5375	22.543	21.2888	17.859	17.1208	18.9573
1369054_at	Rph3a	rabphilin 3A	12.1048	16.2049	15.0619	14.9506	13.3792	14.4192
1369055_at	Lpar3	lysophosphatidic acid receptor 3	11.3138	11.3497	11.0701	11.0048	12.1677	11.5634
1369056_at	Rpe65	retinal pigment epithelium 65	19.3408	20.5657	17.4962	20.489	19.634	20.1203
1369057_at	Stxbp2	syntaxin binding protein 2	60.8832	76.2067	61.323	72.7198	70.8578	68.8078
1369058_at	Syt3	synaptotagmin III	77.5256	79.2475	75.195	66.4652	62.0345	85.3088
1369059_at	Trpm7	transient receptor potential cation channel, subfamily M, member 7	119.152	127.766	117.366	135.277	126.139	137.989
1369060_a_at	Hdac3	histone deacetylase 3	869.769	818.19	881.9	751.234	881.541	896.568
1369061_at	Gsr	glutathione reductase	151.819	141.387	164.303	151.22	156.182	143.309
1369062_at	Madcam1	mucosal vascular addressin cell adhesion molecule 1	25.0154	24.5303	23.3311	23.95	25.5839	24.5076
1369063_at	Anp32a	acidic (leucine-rich) nuclear phosphoprotein 32 family, member A	1123.52	1046.12	1154.97	1205.26	1294.46	1060.86
1369064_a_at	Scn8a	sodium channel, voltage gated, type VIII, alpha subunit	22.8294	24.8331	23.2379	25.151	25.9354	25.7072
1369065_a_at	Atp2a2	ATPase, Ca++ transporting, cardiac muscle, slow twitch 2	2988.03	2977.55	2783.85	2926.36	2875.16	3039.33
1369066_at	Madd	MAP-kinase activating death domain	482.311	411.62	412.773	468.752	438.702	548.358
1369067_at	Nr4a3	nuclear receptor subfamily 4, group A, member 3	15.9326	15.8776	18.4331	21.6864	23.6268	25.5108
1369068_at	Cul5	cullin 5	36.6715	29.8568	30.8111	33.6723	32.5844	32.3337
1369069_at	Akap1	A kinase (PRKA) anchor protein 1	50.4746	52.1715	53.2544	49.6807	48.7039	55.7397
1369070_at	LOC100909787 /// Pex12	peroxisome assembly protein 12-like /// peroxisomal biogenesis factor 12	258.036	235.194	273.104	269.067	248.307	249.098
1369071_at	S1pr1	sphingosine-1-phosphate receptor 1	13.232	12.761	12.4526	13.2835	13.409	14.8827
1369072_at	Adh7	alcohol dehydrogenase 7 (class IV), mu or sigma polypeptide	9.48622	9.27508	9.1954	9.24705	9.4059	9.31314
1369073_at	Nr1h4	nuclear receptor subfamily 1, group H, member 4	13.911	18.3682	15.3843	16.2079	15.2203	17.1104
1369074_at	Slc38a4	solute carrier family 38, member 4	10.0472	12.3753	11.333	11.0881	11.2736	12.1664
1369075_a_at	Gmeb2	glucocorticoid modulatory element binding protein 2	14.3595	13.928	15.5644	13.0918	14.689	14.9912
1369076_at	Tmem33	transmembrane protein 33	169.913	181.056	201.797	216.833	260.4	190.261
1369077_at	Asah1	N-acylsphingosine amidohydrolase (acid ceramidase) 1	852.312	766.071	928.876	805.659	907.551	726.357
1369078_at	Mapk1	mitogen activated protein kinase 1	293.691	278.684	331.777	324.935	319.37	283.19
1369079_at	Nxph1	neurexophilin 1	38.7997	32.1881	31.1891	25.6148	22.7829	33.2479
1369080_at	Prph2	peripherin 2	19.0402	17.4193	16.7754	16.9526	20.5683	15.4876
1369081_at	Neu1	sialidase 1 (lysosomal sialidase)	504.615	515.447	543.195	448.702	478.935	477.716
1369082_at	Dffa	DNA fragmentation factor, alpha subunit	60.9869	59.1437	57.6798	52.5086	60.9147	57.377
1369083_at	Cirbp	cold inducible RNA binding protein	270.396	343.734	371.567	375.767	357.526	275.817
1369084_a_at	Bok	BCL2-related ovarian killer	762.703	788.292	877.414	728.217	882.571	801.644
1369085_s_at	LOC688682 /// Snrpn /// Snurf	similar to small nuclear ribonucleoparticle-associated protein /// small nuclear ribonucleoprotein polypeptide N /// SNRPN upstream reading frame	4189.96	4334.27	4735.06	4192.5	5129.93	4197.29
1369086_a_at	Cacna1d	calcium channel, voltage-dependent, L type, alpha 1D subunit	57.5947	69.7953	56.3931	50.3438	51.5631	59.2926
1369087_at	Flt1 /// LOC100911280	FMS-related tyrosine kinase 1 /// vascular endothelial growth factor receptor 1-like	15.1228	16.4881	14.2195	16.7525	15.1451	16.7656
1369088_at	Erbb3	v-erb-b2 erythroblastic leukemia viral oncogene homolog 3 (avian)	40.8613	39.0627	35.1284	42.8198	39.102	38.9307
1369089_at	Prkcg	protein kinase C, gamma	11.9014	20.5747	13.8192	15.58	15.9095	16.2308
1369090_at	Prkg2	protein kinase, cGMP-dependent, type II	86.4645	89.9418	81.1687	116.275	90.7394	88.1188
1369091_at	Chrnb1	cholinergic receptor, nicotinic, beta 1 (muscle)	13.7514	18.1598	14.4207	16.0667	14.5451	14.5802
1369092_at	Sec22a	SEC22 vesicle trafficking protein homolog A (S. cerevisiae)	140.871	117.957	164.567	138.567	161.442	151.241
1369093_at	Reln	reelin	700.585	714.49	607.731	662.097	506.129	618.365
1369094_a_at	Ptprs	protein tyrosine phosphatase, receptor type, S	16.3146	19.9664	19.8176	19.13	18.7546	17.578
1369095_at	Ppp1r9a	protein phosphatase 1, regulatory subunit 9A	38.2381	41.6799	43.6845	39.129	41.6799	39.9465
1369096_at	Epha7	Eph receptor A7	14.3056	15.0031	15.0379	15.2421	16.1023	15.279
1369097_s_at	Gucy1b3	guanylate cyclase 1, soluble, beta 3	1137.93	1223.84	1316.23	1220.8	1352.91	1248.89
1369098_at	Vldlr	very low density lipoprotein receptor	83.5765	81.8681	76.7484	72.9553	73.119	78.7946
1369099_at	Slc30a1	solute carrier family 30 (zinc transporter), member 1	9.51238	11.6054	10.5735	10.5146	10.0888	10.002
1369100_at	Nlrp6	NLR family, pyrin domain containing 6	11.5601	11.0705	13.5095	13.3001	11.7413	11.6055
1369101_at	Rxra	retinoid X receptor alpha	50.7045	53.1756	54.2853	57.2956	55.6157	54.9459
1369102_at	Mapk10	mitogen activated protein kinase 10	591.434	604.473	623.483	596.424	577.546	545.104
1369103_at	Fyn	FYN oncogene related to SRC, FGR, YES	227.528	228.9	256.4	249.095	227.573	211.9
1369104_at	Prkaa1	protein kinase, AMP-activated, alpha 1 catalytic subunit	14.632	16.793	17.4897	14.8678	15.4367	15.4451
1369105_a_at	Pkib	protein kinase (cAMP-dependent, catalytic) inhibitor beta	452.291	428.499	492.633	557.551	449.283	418.501
1369106_at	Tcea2	transcription elongation factor A (SII), 2	641.75	652.713	607.249	567.96	639.013	576.669
1369107_at	Sftpa1	surfactant protein A1	12.2882	12.0426	10.4925	11.4463	11.56	12.0426
1369108_at	Tp63	tumor protein p63	15.1547	15.5398	16.3856	16.902	14.9258	17.4365
1369109_at	Oprm1	opioid receptor, mu 1	11.1202	11.181	11.2492	11.8299	11.7656	10.4178
1369110_x_at	RT1-EC2	RT1 class Ib, locus EC2	29.6771	29.1197	30.8265	32.6864	32.7945	28.501
1369111_at	Fabp1	fatty acid binding protein 1, liver	11.7433	12.9835	11.7721	11.7678	12.6076	14.0264
1369112_at	Chrm3	cholinergic receptor, muscarinic 3	15.96	18.2372	15.4603	16.9005	14.6848	18.2415
1369113_at	Grem1	gremlin 1	22.7438	17.9914	50.9917	25.6622	54.052	43.7956
1369114_at	Vcsa1	variable coding sequence A1	10.3731	10.0477	10.238	9.52199	10.238	10.6159
1369115_at	Adrb2	adrenergic, beta-2-, receptor, surface	14.3595	16.3057	14.3538	14.406	15.0861	14.7006
1369116_a_at	Calca	calcitonin-related polypeptide alpha	72.8614	70.574	68.2529	69.61	71.5123	75.7914
1369117_at	Calca	calcitonin-related polypeptide alpha	23.5333	23.16	19.2556	18.2346	21.3025	20.5048
1369118_a_at	Gnrhr	gonadotropin releasing hormone receptor	18.1427	20.3392	18.8074	19.0615	18.4014	23.1791
1369119_a_at	Htr7	5-hydroxytryptamine (serotonin) receptor 7	31.9603	32.992	29.9185	33.5301	38.8326	36.8351
1369120_a_at	Lhb	luteinizing hormone beta	59.986	69.783	62.3131	89.8344	72.0325	69.1947
1369121_at	Gdf9	growth differentiation factor 9	18.6661	19.6474	18.7788	21.1507	20.3282	25.2281
1369122_at	Bax /// LOC681314 /// LOC688201	Bcl2-associated X protein /// similar to BAX protein, cytoplasmic isoform delta /// similar to BAX protein, cytoplasmic isoform delta	839.734	878.661	871.064	780.234	841.278	768.146
1369123_a_at	Atp7b	ATPase, Cu++ transporting, beta polypeptide	41.9123	45.9887	39.6403	38.3543	42.5801	44.8623
1369124_at	Htr2a	5-hydroxytryptamine (serotonin) receptor 2A	16.6129	17.518	17.9684	17.1246	20.412	24.8331
1369125_at	Htr2a	5-hydroxytryptamine (serotonin) receptor 2A	77.6963	89.7061	87.3178	81.4502	121.706	88.1422
1369126_at	Ptgfr	prostaglandin F receptor	10.3183	9.71479	9.43704	10.2186	9.75426	9.91806
1369127_a_at	Ptgfr	prostaglandin F receptor	25.8354	25.7357	23.2294	23.2263	27.8578	26.5228
1369128_at	Grik5	glutamate receptor, ionotropic, kainate 5	282.747	300.077	281.566	268.333	241.326	260.584
1369129_at	Rasgrp1	RAS guanyl releasing protein 1 (calcium and DAG-regulated)	10.924	10.9998	11.9243	13.2462	11.231	13.5243
1369130_at	Rasgrp1	RAS guanyl releasing protein 1 (calcium and DAG-regulated)	15.4525	16.3247	19.5026	15.8563	15.5714	19.2288
1369131_at	Slc18a2	solute carrier family 18 (vesicular monoamine), member 2	317.856	424.534	378.572	479.907	328.525	416.843
1369132_at	Slc18a2	solute carrier family 18 (vesicular monoamine), member 2	45.0944	48.5606	54.2853	51.0465	42.8034	52.4378
1369133_a_at	Kcnc3	potassium voltage gated channel, Shaw-related subfamily, member 3	13.8492	14.7947	14.765	14.2181	14.2304	16.7369
1369134_x_at	Kcnc3	potassium voltage gated channel, Shaw-related subfamily, member 3	18.6834	19.2074	17.7473	18.7929	17.5485	19.0916
1369135_at	Syt11	synaptotagmin XI	45.2214	70.9435	58.2584	76.3331	64.5646	59.2346
1369136_at	Cyp2a3	cytochrome P450, family 2, subfamily a, polypeptide 3	12.3829	13.8303	12.8852	12.4407	11.9317	15.4197
1369137_at	Chrne	cholinergic receptor, nicotinic, epsilon	26.1076	26.7441	27.3753	27.1142	25.4235	28.1761
1369138_a_at	Park2	parkinson protein 2, E3 ubiquitin protein ligase	16.0555	18.1646	18.6946	14.9506	16.2016	16.744
1369139_at	Pdc	phosducin	15.7951	12.6504	13.3928	13.3892	11.4586	11.704
1369140_at	Rcvrn	recoverin	15.1341	17.204	13.4617	15.5173	18.3302	17.8176
1369141_at	Prl3d1 /// Prl3d2	Prolactin family 3, subfamily d, member 1 /// Prolactin family 3, subfamily d, member 2	11.3672	11.3737	12.3122	10.8657	10.6533	11.4647
1369142_at	Bglap	bone gamma-carboxyglutamate (gla) protein	11.0715	11.4677	11.7019	11.3839	11.5429	12.6754
1369143_at	Chrnb3	cholinergic receptor, nicotinic, beta 3	28.1968	27.5947	25.7017	26.5927	21.4409	22.5486
1369144_a_at	Kcnd3	potassium voltage-gated channel, Shal-related subfamily, member 3	1030.78	1224.25	853.735	1229.9	770.403	1141.4
1369145_a_at	Kcnd3	potassium voltage-gated channel, Shal-related subfamily, member 3	21.8111	29.0192	26.6213	19.4836	21.2825	22.5294
1369146_a_at	Ahr	aryl hydrocarbon receptor	21.9139	22.0358	24.1801	23.466	28.2424	23.4185
1369147_at	Ahr	aryl hydrocarbon receptor	29.8504	38.0632	30.6967	32.7546	32.2313	33.0945
1369148_at	Hnf1a	HNF1 homeobox A	20.7379	20.7331	21.0496	22.0432	21.8776	22.9176
1369149_at	Limk1	LIM domain kinase 1	948.157	1121.55	947.059	964.64	973.089	964.554
1369150_at	Pdk4	pyruvate dehydrogenase kinase, isozyme 4	28.2563	30.1214	29.3833	29.7572	29.1335	29.1011
1369151_at	Dlk1	delta-like 1 homolog (Drosophila)	40.4647	39.6388	37.3886	45.1117	58.5476	51.7039
1369152_at	Ppp3r1	protein phosphatase 3, regulatory subunit B, alpha	105.607	131.602	156.464	145.294	171.715	106.256
1369153_at	Nphs1	nephrosis 1, congenital, Finnish type	13.8621	13.0726	11.9391	10.9454	10.8178	11.9397
1369154_at	Nphs1	nephrosis 1, congenital, Finnish type	16.6261	16.082	14.187	15.2978	15.8809	16.1568
1369155_at	Cntn4	contactin 4	55.3426	51.8817	56.28	63.4091	46.6949	48.8641
1369156_at	Frk	fyn-related kinase	12.1058	13.1002	14.2559	11.9451	13.2859	14.6503
1369157_at	Pde3b	phosphodiesterase 3B, cGMP-inhibited	55.952	42.8538	49.2189	45.125	64.4787	45.5058
1369158_at	Casr	calcium-sensing receptor	17.3072	17.7696	16.6264	19.0746	19.3045	19.7421
1369159_at	Ar	androgen receptor	31.4608	23.7501	24.9499	24.1836	28.7339	26.1992
1369160_a_at	Slc4a7	solute carrier family 4, sodium bicarbonate cotransporter, member 7	63.581	68.225	90.4302	62.5784	73.9696	70.1552
1369161_at	Abcb4	ATP-binding cassette, subfamily B (MDR/TAP), member 4	56.3052	66.6856	61.1065	51.344	53.0902	54.053
1369162_at	Gucy2c	guanylate cyclase 2C	15.7988	15.4758	15.6099	17.089	16.9006	15.7988
1369163_at	Grik4	glutamate receptor, ionotropic, kainate 4	69.7588	75.0704	76.0331	74.3761	72.1422	71.7822
1369164_a_at	Trpc4	transient receptor potential cation channel, subfamily C, member 4	12.6757	12.1718	12.4519	11.9444	10.8896	12.1282
1369165_at	Trpc3	transient receptor potential cation channel, subfamily C, member 3	93.3568	77.5668	87.0899	78.1568	80.5304	82.5424
1369166_at	Mmp9	matrix metallopeptidase 9	12.8752	17.6831	15.2774	17.7777	13.3001	16.0517
1369167_at	Gfra2	GDNF family receptor alpha 2	180.432	179.235	148.011	167.166	168.567	172.061
1369168_a_at	Clock	clock homolog (mouse)	20.4936	22.0424	21.244	22.0964	22.8877	23.9563
1369169_at	Slc23a1	solute carrier family 23 (nucleobase transporters), member 1	15.154	15.8679	13.0227	13.3103	15.8246	14.4626
1369170_at	Khsrp	KH-type splicing regulatory protein	13.0685	12.4204	12.093	12.341	12.4369	12.6298
1369171_at	Mst1	Macrophage stimulating 1 (hepatocyte growth factor-like)	19.2951	19.9608	18.9486	20.5269	20.8043	22.8299
1369172_at	Pde1a	phosphodiesterase 1A, calmodulin-dependent	12.2072	12.0032	13.8155	14.0962	13.5103	14.4688
1369173_at	C3ar1	complement component 3a receptor 1	34.2062	36.3805	30.0993	37.6863	30.9085	35.1272
1369174_at	Smad1	SMAD family member 1	214.136	192.276	215.078	176.754	195.25	186.53
1369175_a_at	Ambn	ameloblastin	10.7059	10.9089	10.38	10.8443	9.54622	10.2476
1369176_at	Slc36a1	solute carrier family 36 (proton/amino acid symporter), member 1	103.023	124.499	119.49	141.141	132.32	138.773
1369177_at	Pi4k2a	phosphatidylinositol 4-kinase type 2 alpha	65.0738	76.6108	86.0763	100.454	69.7571	75.7355
1369178_a_at	P2rx1	purinergic receptor P2X, ligand-gated ion channel, 1	16.1922	17.0105	13.79	15.7293	15.5604	17.578
1369179_a_at	Pparg	peroxisome proliferator-activated receptor gamma	20.7934	24.8589	19.7316	23.1736	23.8339	23.2735
1369180_at	Bcl2l1	Bcl2-like 1	20.7865	22.196	21.001	28.0481	25.5818	29.8953
1369181_at	Cybb	cytochrome b-245, beta polypeptide	19.1084	16.5902	15.3654	20.8735	18.2097	16.7297
1369182_at	F3	coagulation factor III (thromboplastin, tissue factor)	22.1674	19.3416	26.9123	20.3287	23.4149	18.5807
1369183_at	Mapk13	mitogen activated protein kinase 13	19.2831	18.9339	18.4575	17.9531	16.658	17.8791
1369184_at	Cldn16	claudin 16	17.9631	26.2652	20.2754	20.1117	19.4419	19.1501
1369185_a_at	Syt7	synaptotagmin VII	24.2805	26.2674	23.1449	25.9143	26.7685	27.0167
1369186_at	Casp1	caspase 1	13.3835	13.9969	13.7329	13.2967	14.0168	13.0926
1369187_a_at	Ptger3	prostaglandin E receptor 3 (subtype EP3)	39.2909	39.6399	41.363	42.321	42.283	49.4541
1369188_at	Fbxo32	F-box protein 32	12.256	13.1325	12.9479	13.3709	11.871	12.3918
1369189_at	Ppyr1	pancreatic polypeptide receptor 1	63.7159	65.7825	70.5792	79.9959	71.6256	75.6449
1369190_at	Cd2	Cd2 molecule	36.693	46.8469	38.2298	45.4163	49.8442	40.0953
1369191_at	Il6	interleukin 6	16.0854	17.5373	26.7549	16.4642	40.3879	15.0974
1369192_at	Cdkn1b	cyclin-dependent kinase inhibitor 1B	28.944	29.1638	31.8255	32.3109	28.1811	29.1947
1369193_at	Cdkn2b	cyclin-dependent kinase inhibitor 2B (p15, inhibits CDK4)	123.96	117.056	139.455	106.34	134.309	113.326
1369194_a_at	Cdkn2a	cyclin-dependent kinase inhibitor 2A	201.484	118.123	249.261	118.157	245.706	109.054
1369195_at	Fabp2	fatty acid binding protein 2, intestinal	12.1592	11.0617	14.5879	11.6907	11.8091	12.3216
1369196_at	Ppy	pancreatic polypeptide	21.6799	21.7441	24.8479	25.9325	23.6264	24.5262
1369197_at	Apaf1	apoptotic peptidase activating factor 1	258.899	263.576	260.236	273.128	243.816	260.102
1369198_at	Apaf1	apoptotic peptidase activating factor 1	31.0045	37.3148	32.3222	39.0176	35.886	40.8418
1369199_at	Tacr1	tachykinin receptor 1	14.3487	17.1666	13.79	14.9754	15.3654	15.3997
1369200_at	Nt5e	5' nucleotidase, ecto	40.8254	42.0618	35.5668	36.3033	29.0637	37.4439
1369201_at	Mgat3	mannosyl (beta-1,4-)-glycoprotein beta-1,4-N-acetylglucosaminyltransferase	47.6183	45.1388	39.8356	38.1605	37.4319	41.8226
1369202_at	Mx2	myxovirus (influenza virus) resistance 2	12.2597	12.7143	15.5986	13.6676	13.3419	11.9232
1369203_at	Wif1	Wnt inhibitory factor 1	59.1338	43.3645	55.3321	57.2957	54.9675	54.8378
1369204_at	Hck	hemopoietic cell kinase	36.1429	65.0024	35.2928	44.8636	36.6517	45.9438
1369205_at	Neurog1	neurogenin 1	26.5802	30.0576	25.8239	28.5286	31.229	30.1768
1369206_at	Cpb2	carboxypeptidase B2 (plasma)	14.7305	16.4642	18.5709	16.4642	17.0004	15.1596
1369207_at	Il7	interleukin 7	15.2142	16.5421	17.0315	15.8691	16.6844	17.0387
1369208_at	Il7	interleukin 7	22.9176	26.6902	22.1674	21.6485	21.3312	23.9847
1369209_at	Aagab	alpha- and gamma-adaptin binding protein	214.551	218.573	244.078	215.124	221.233	208.9
1369210_at	Scn1a	sodium channel, voltage-gated, type I, alpha	634.644	664.538	641.339	737.268	571.32	668.164
1369211_at	Cacna1i	calcium channel, voltage-dependent, T type, alpha 1I subunit	74.0268	91.6934	66.537	78.8672	78.5998	79.8969
1369212_s_at	Epb41l1	erythrocyte membrane protein band 4.1-like 1	390.567	332.249	358.053	331.421	378.4	346.567
1369213_at	L1cam	L1 cell adhesion molecule	1101.76	1026.92	958.819	1097.15	978.38	1037.1
1369214_a_at	Ciita	class II, major histocompatibility complex, transactivator	32.6391	40.1218	28.2132	35.5212	34.6452	41.4451
1369215_a_at	Cpd	carboxypeptidase D	967.342	913.747	903.022	988.62	763.684	764.66
1369216_a_at	Flt4	fms-related tyrosine kinase 4	14.6298	13.96	13.9396	13.8622	14.2457	12.8365
1369217_at	Nr4a3	nuclear receptor subfamily 4, group A, member 3	26.4443	25.71	32.2099	27.8504	28.108	27.6575
1369218_at	Met	met proto-oncogene	12.4798	12.9573	13.3649	15.246	14.4461	13.1013
1369219_at	Tgfbr3	transforming growth factor, beta receptor III	25.382	30.1314	23.8597	24.6284	31.4046	23.625
1369220_at	Dnm1l	dynamin 1-like	552.327	652.066	579.53	572.447	591.6	524.301
1369221_at	Ppp2r2a	protein phosphatase 2, regulatory subunit B, alpha	11.0229	15.8675	14.2193	16.3074	15.1186	14.4298
1369222_at	Kcnt1	potassium channel, subfamily T, member 1	79.0336	76.3241	61.9005	79.2581	77.5884	83.7306
1369223_at	Gucy2d	guanylate cyclase 2d	70.7354	80.6736	66.8707	76.242	71.1769	75.2342
1369224_at	Cdh17	cadherin 17	81.6441	75.7743	88.6117	82.3879	87.9002	79.0037
1369225_at	Kng2	kininogen 2	8.92974	11.6055	9.92981	11.2911	10.9948	10.7598
1369226_at	Kng1 /// Kng1l1	kininogen 1 /// kininogen 1-like 1	13.7714	14.0101	12.3521	15.3529	12.6333	13.7125
1369227_at	Chm	choroideremia (Rab escort protein 1)	19.4765	20.9702	27.2142	21.0988	23.3498	19.7917
1369228_at	Lifr	leukemia inhibitory factor receptor alpha	28.0017	31.7331	30.4138	30.7231	32.9106	30.8034
1369229_at	Pde5a	phosphodiesterase 5A, cGMP-specific	10.9843	15.3189	11.9556	13.8073	13.1738	12.7733
1369230_at	Gabrr2	gamma-aminobutyric acid (GABA) receptor, rho 2	14.8827	16.7834	14.2008	14.484	14.384	15.0223
1369231_at	---	---	33.1947	34.0307	34.1257	34.0082	34.1649	34.1424
1369232_at	Kcnk10	potassium channel, subfamily K, member 10	51.0162	62.8129	73.493	72.0236	71.1912	73.0291
1369233_at	Kcnk10	potassium channel, subfamily K, member 10	23.4978	25.7942	23.0629	20.4402	24.2383	20.8677
1369234_at	Slc20a2	solute carrier family 20 (phosphate transporter), member 2	65.8605	55.3797	68.8559	71.7648	64.2409	73.9794
1369235_at	Unc5b	unc-5 homolog B (C. elegans)	21.2232	22.721	18.5277	21.5792	19.7861	24.8921
1369236_at	Prdm4	PR domain containing 4	76.0619	79.1754	81.067	68.0703	65.406	73.5667
1369237_at	Slc6a7	solute carrier family 6 (neurotransmitter transporter, L-proline), member 7	16.9908	16.9312	18.3339	17.2966	17.6346	17.5226
1369238_at	Inhbe	inhibin beta E	22.2056	22.3228	25.6224	23.5105	24.355	26.0629
1369239_at	Clcn5	chloride channel 5	14.5554	14.1647	17.2225	15.7563	15.2647	14.5385
1369240_a_at	Avpr1b	arginine vasopressin receptor 1B	24.1152	23.2868	23.9116	24.982	24.9622	26.0312
1369241_at	Avpr1b	arginine vasopressin receptor 1B	30.8747	32.4047	29.8816	29.168	29.5683	28.8591
1369242_at	Pax6	paired box 6	3894.41	3907.96	3503.75	4155.73	3780.24	4005.45
1369243_at	Nr2c2	nuclear receptor subfamily 2, group C, member 2	14.1553	12.2892	12.918	11.8853	11.5629	13.2045
1369244_at	Arnt	aryl hydrocarbon receptor nuclear translocator	17.3359	23.0154	20.3279	21.055	20.9531	20.0634
1369245_at	Chrm2	cholinergic receptor, muscarinic 2	20.7379	23.4792	22.1028	21.3312	22.8622	23.3946
1369246_a_at	Npy5r	neuropeptide Y receptor Y5	49.0288	47.0473	40.4604	46.7292	46.6315	44.585
1369247_at	Sp1	Sp1 transcription factor	17.3997	15.7053	15.3862	15.9767	15.981	16.2297
1369248_a_at	Xiap	X-linked inhibitor of apoptosis	14.8139	15.5016	15.5783	13.7252	13.2415	14.8057
1369249_at	Ankh	ankylosis, progressive homolog (mouse)	225.106	204.878	213.327	195.428	214.497	228.082
1369250_at	Slc28a1	solute carrier family 28 (sodium-coupled nucleoside transporter), member 1	25.8725	30.8518	26.3127	28.8394	29.9893	30.4995
1369251_a_at	Syn1	synapsin I	303.482	260.379	256.622	257.175	240.89	246.421
1369252_a_at	Chrna4	cholinergic receptor, nicotinic, alpha 4	57.4025	72.1606	51.8409	60.719	50.8709	64.5631
1369253_at	Kremen1	kringle containing transmembrane protein 1	19.0071	18.5721	17.9977	18.0132	18.453	18.1294
1369254_a_at	Ptger1	prostaglandin E receptor 1 (subtype EP1)	10.7289	9.26938	9.39621	11.2136	10.5502	9.68463
1369255_at	Il1r1	interleukin 1 receptor, type I	12.6333	13.0196	13.2783	14.4799	14.0153	14.4699
1369256_at	Bace1	beta-site APP cleaving enzyme 1	23.0738	26.0649	26.2249	22.8731	21.6605	24.6456
1369257_at	Grk1	G protein-coupled receptor kinase 1	20.5078	24.286	20.1238	24.0957	22.545	27.9929
1369258_at	Fut9	fucosyltransferase 9 (alpha (1,3) fucosyltransferase)	10.6913	9.91123	9.96407	9.7799	11.7981	8.73989
1369259_at	Dio1	deiodinase, iodothyronine, type I	13.0026	14.1562	13.11	18.0052	19.5155	14.0097
1369260_a_at	Mpp4	membrane protein, palmitoylated 4 (MAGUK p55 subfamily member 4)	21.0153	20.4214	21.4724	22.1137	20.8844	20.7975
1369261_at	Kcnj13	potassium inwardly-rectifying channel, subfamily J, member 13	30.947	34.327	38.8608	34.5345	35.4092	36.9283
1369262_at	Casp8	caspase 8	17.5174	19.2546	21.2941	28.0163	26.0528	22.0591
1369263_at	Wnt5a	wingless-type MMTV integration site family, member 5A	11.4765	11.6717	11.0446	11.5534	9.91053	10.9519
1369264_at	Cyp21a1	cytochrome P450, family 21, subfamily a, polypeptide 1	19.6738	23.7094	20.7414	21.0839	20.8942	22.9583
1369265_at	Senp2	Sumo1/sentrin/SMT3 specific peptidase 2	120.743	153.986	153.413	137.234	144.9	130.092
1369266_at	Il13ra2 /// LOC100361488	interleukin 13 receptor, alpha 2 /// rCG23169-like	24.1152	22.8141	23.5299	19.7972	23.5863	17.2923
1369267_at	Gabrg3	gamma-aminobutyric acid (GABA) A receptor, gamma 3	18.0814	17.47	16.8548	16.3212	16.9347	16.9347
1369268_at	Atf3	activating transcription factor 3	650.676	520.865	617.4	521.028	285.406	293.9
1369269_at	Galnt1	UDP-N-acetyl-alpha-D-galactosamine:polypeptide N-acetylgalactosaminyltransferase 1 (GalNAc-T1)	64.1814	69.0977	71.9533	71.2106	91.9308	68.0619
1369270_at	Nr1i2	nuclear receptor subfamily 1, group I, member 2	22.4724	20.4592	21.2386	19.6882	23.0963	19.1721
1369271_at	Prkab2	protein kinase, AMP-activated, beta 2 non-catalytic subunit	24.5133	23.0358	19.2047	17.789	17.4952	17.6893
1369272_at	Adora3	adenosine A3 receptor	12.7731	11.4833	11.9529	11.4337	12.4016	13.7598
1369273_a_at	Npr3	natriuretic peptide receptor C/guanylate cyclase C (atrionatriuretic peptide receptor C)	29.6947	27.3301	28.0169	30.8024	30.2593	25.2008
1369274_a_at	Cdkl3	cyclin-dependent kinase-like 3	35.2286	38.9961	39.841	39.3917	33.619	35.7743
1369275_s_at	Cyp2a1 /// Cyp2a2	cytochrome P450, family 2, subfamily a, polypeptide 1 /// cytochrome P450, family 2, subfamily a, polypeptide 2	35.046	53.5969	43.5999	43.4064	52.3289	56.9314
1369276_at	Smad5	SMAD family member 5	43.071	40.9632	41.2847	39.3008	53.1076	39.5541
1369277_at	Mecp2	methyl CpG binding protein 2	21.1338	17.3851	18.7411	21.0962	19.097	19.291
1369278_at	Gna12	guanine nucleotide binding protein (G protein) alpha 12	28.3377	39.9404	31.7716	39.7932	30.6226	28.3377
1369279_at	Dhrs9	dehydrogenase/reductase (SDR family) member 9	24.699	28.3974	25.651	32.4725	28.7809	26.4175
1369280_at	Kcnk9	potassium channel, subfamily K, member 9	19.2521	22.1613	21.9872	22.673	23.301	20.8859
1369281_at	Tnfsf11	tumor necrosis factor (ligand) superfamily, member 11	8.9795	10.1337	10.0394	10.1554	10.6385	10.4741
1369282_at	Tnfsf11	tumor necrosis factor (ligand) superfamily, member 11	11.9042	11.0023	10.5966	11.6404	10.8069	11.1359
1369283_at	Tub	tubby homolog (mouse)	10.3417	11.2375	12.213	13.1136	12.6333	11.87
1369284_at	Barhl2	BarH-like homeobox 2	120.625	112.781	103.421	99.6225	115.952	118.966
1369285_at	Pggt1b	protein geranylgeranyltransferase type I, beta subunit	66.5536	69.4717	82.0023	73.4834	61.639	66.213
1369286_at	Proc	protein C	15.0613	18.0832	17.0947	16.545	18.1454	19.0856
1369287_at	Syt9	synaptotagmin IX	32.1301	34.4118	33.4211	34.3299	32.8762	32.2067
1369288_at	Pitx1	paired-like homeodomain 1	34.6696	35.5144	30.5075	32.0145	30.0672	29.2069
1369289_at	Hnf4a	hepatocyte nuclear factor 4, alpha	19.6759	20.0473	20.7715	20.292	21.5715	20.8913
1369290_at	Ccr5	chemokine (C-C motif) receptor 5	10.9892	11.0264	11.655	10.7327	10.2746	10.5423
1369291_at	Agtr1a	angiotensin II receptor, type 1a	16.1065	17.9026	16.9551	15.7706	16.4135	16.4765
1369292_at	Hsd17b1	hydroxysteroid (17-beta) dehydrogenase 1	15.5326	15.1556	14.5492	14.4846	14.0635	13.3655
1369293_at	Rtn4r	reticulon 4 receptor	97.1015	79.8249	81.0671	92.7248	97.9002	82.2337
1369294_at	Bst1	bone marrow stromal cell antigen 1	87.1785	61.7463	52.1423	61.6081	82.8187	58.8773
1369295_at	Pgc	progastricsin (pepsinogen C)	14.0965	18.5623	16.4107	16.0763	17.5816	15.8131
1369296_at	Sult1c3	sulfotransferase family, cytosolic, 1C, member 3	8.75964	12.6119	10.5137	11.0102	11.0769	11.2737
1369297_at	Ppp2r2c	protein phosphatase 2, regulatory subunit B, gamma	17.9018	19.4508	19.6193	17.512	20.1355	21.9621
1369298_at	Aqp6	aquaporin 6, kidney specific	14.305	15.6877	12.2223	12.9874	13.8045	12.6726
1369299_at	Ptafr	platelet-activating factor receptor	13.9239	13.6175	13.0951	14.861	13.7517	14.4718
1369300_at	Ncr1	natural cytotoxicity triggering receptor 1	11.2737	11.734	11.3382	12.8216	13.4298	13.0448
1369301_at	Aplnr	apelin receptor	18.7083	17.9525	16.843	19.5523	17.9138	22.6937
1369302_at	Gper	G protein-coupled estrogen receptor 1	15.6746	15.182	17.0989	16.0599	15.7522	15.2746
1369303_at	Crh	corticotropin releasing hormone	1879.81	1376.19	1838.87	1485.95	1626.88	1149.85
1369304_at	Pts	6-pyruvoyl-tetrahydropterin synthase	365.644	327.066	388.811	325.766	331.395	358.861
1369305_at	Rab3il1	RAB3A interacting protein (rabin3)-like 1	20.2295	29.2982	23.9926	21.7052	21.7391	26.4486
1369306_at	Klrd1	killer cell lectin-like receptor, subfamily D, member 1	9.80058	10.5153	9.71843	7.80957	10.0441	8.58425
1369307_at	Ep300	E1A binding protein p300	25.4136	25.1602	25.0508	24.4949	23.7342	23.7872
1369308_at	Stx3	syntaxin 3	19.6163	22.2134	23.364	15.9388	21.4577	17.9613
1369309_a_at	Tac1	tachykinin, precursor 1	5949.19	6136.22	6183.56	5943.86	5798.22	5432.02
1369310_at	Basp1	brain abundant, membrane attached signal protein 1	8120.26	8480.4	8120.26	7379.64	7767.29	7579.35
1369311_at	Scn2b	sodium channel, voltage-gated, type II, beta	39.234	48.9442	48.9702	52.034	44.9811	44.8763
1369312_a_at	Csnk1a1	casein kinase 1, alpha 1	260.334	288.779	332.35	286.028	331.795	268.831
1369313_at	Fhl2	four and a half LIM domains 2	258.494	229.27	254.818	207.215	255.186	239.344
1369314_at	Fgf5	fibroblast growth factor 5	16.9066	19.2391	14.7705	18.2379	18.7461	16.6131
1369315_at	Il12a	interleukin 12A	17.4811	16.5465	16.9526	17.0676	18.0753	19.7844
1369316_s_at	Snap29	synaptosomal-associated protein 29	15.162	14.5848	15.4616	14.1975	13.8492	14.5293
1369317_at	Lcn5	lipocalin 5	13.808	14.8786	15.2004	14.0274	15.0352	14.4844
1369318_at	Fhit	fragile histidine triad gene	183.883	177.542	186.013	147.629	180.413	167.368
1369319_at	Arl6ip5	ADP-ribosylation-like factor 6 interacting protein 5	1426.15	1396.42	1674.7	1213.07	1709.49	1304.77
1369320_at	Mia	melanoma inhibitory activity	28.3175	21.4409	25.206	28.0231	28.1972	24.2412
1369321_s_at	Cyct /// Pde11a	cytochrome c, testis /// phosphodiesterase 11A	11.1051	10.6776	10.7769	10.8576	9.73398	9.74108
1369322_at	Kcne2	potassium voltage-gated channel, Isk-related family, member 2	41.4391	57.9328	43.5171	43.3698	44.6753	43.6275
1369323_at	Leprot	leptin receptor overlapping transcript	74.7891	73.2198	85.2379	66.6547	77.3119	82.2307
1369324_at	Sval2	seminal vesicle antigen-like 2	10.2165	9.84797	11.3634	10.5506	10.2744	10.5944
1369325_at	Lyst	lysosomal trafficking regulator	15.4018	15.9633	15.5916	15.7172	15.6343	17.033
1369326_at	Akap6	A kinase (PRKA) anchor protein 6	59.6472	68.5271	77.3617	66.0435	83.6459	61.9262
1369327_at	Pdzd2	PDZ domain containing 2	17.0237	19.0542	18.3776	19.39	18.2295	16.5656
1369328_at	Acacb	acetyl-CoA carboxylase beta	13.1095	13.1266	13.9113	12.3962	13.0818	13.6743
1369329_at	Notch3	notch 3	64.9929	72.2968	73.562	78.9529	73.6746	85.3989
1369330_at	Unc13a	unc-13 homolog A (C. elegans)	32.9188	36.3772	33.277	31.4032	34.4949	32.6063
1369331_a_at	Unc13b	unc-13 homolog B (C. elegans)	32.9068	37.4293	29.7275	34.211	28.3029	36.2131
1369332_a_at	Rims1	regulating synaptic membrane exocytosis 1	33.9124	32.6313	29.2322	32.1915	31.67	33.6613
1369333_a_at	Rims2	regulating synaptic membrane exocytosis 2	68.4271	65.9963	66.6287	67.7776	59.1808	72.0088
1369334_at	Kcnma1	potassium large conductance calcium-activated channel, subfamily M, alpha member 1	15.4093	17.1726	15.8823	20.1558	18.8985	19.7367
1369335_at	Spef2	sperm flagellar 2	8.96701	11.2569	9.55009	9.30359	9.17023	8.94325
1369336_at	Hr	hairless	150.099	145.358	154.074	172.535	156.557	172.084
1369337_at	Adcy10	adenylate cyclase 10 (soluble)	14.4436	15.4484	14.4436	16.2818	14.6685	13.7489
1369338_at	Robo1	roundabout homolog 1 (Drosophila)	25.3066	26.4298	23.3356	23.9238	24.3472	25.4718
1369339_at	Dcc	deleted in colorectal carcinoma	17.4952	19.8233	15.8679	16.9503	15.6597	14.8827
1369340_at	Srcin1	SRC kinase signaling inhibitor 1	19.5115	21.4053	22.7054	22.0852	21.7511	25.4317
1369341_a_at	Magi2	membrane associated guanylate kinase, WW and PDZ domain containing 2	78.7339	85.1382	90.7203	79.9004	71.3612	68.7163
1369342_at	Atp7a	ATPase, Cu++ transporting, alpha polypeptide	37.6626	35.8937	34.2742	35.7194	33.2229	32.2519
1369343_at	Grip1	glutamate receptor interacting protein 1	587.842	578.611	582.336	696.684	549.923	561.811
1369344_at	Wdr7	WD repeat domain 7	21.1369	20.0797	25.2858	26.7161	18.933	23.3596
1369345_at	Inpp4b	inositol polyphosphate-4-phosphatase, type II	246.694	185.379	240.242	240.577	182.707	216.831
1369346_at	Slit2	slit homolog 2 (Drosophila)	11.3191	11.8869	12.6093	12.0319	11.4794	11.9895
1369347_s_at	Prom2	prominin 2	53.6329	47.7149	51.9627	55.5268	56.4332	57.5313
1369348_at	Trpm8	transient receptor potential cation channel, subfamily M, member 8	12.6333	16.1582	14.051	16.1175	14.5893	14.9287
1369349_a_at	Cyct /// Pde11a	cytochrome c, testis /// phosphodiesterase 11A	11.8002	12.154	11.5355	10.8332	12.1286	10.9188
1369350_at	Kcnq2	potassium voltage-gated channel, KQT-like subfamily, member 2	44.0444	50.1692	45.748	48.2808	47.7998	48.685
1369351_at	Cntn3	contactin 3 (plasmacytoma associated)	30.9129	31.4934	31.7716	32.2846	47.1816	41.8032
1369352_at	Hipk3	homeodomain interacting protein kinase 3	14.8901	13.7922	13.413	13.7599	12.1266	15.2985
1369353_at	Erbb4	v-erb-a erythroblastic leukemia viral oncogene homolog 4 (avian)	14.7368	16.2431	12.3811	12.1967	14.9122	14.9696
1369354_at	Csf1	colony stimulating factor 1 (macrophage)	55.8497	67.2472	56.4956	56.5949	61.3	57.7083
1369355_at	Grm5	glutamate receptor, metabotropic 5	24.4672	21.2247	22.1705	21.6952	21.3309	21.5307
1369356_at	Gucy2f	guanylate cyclase 2F	13.4268	11.8835	13.5314	14.8999	14.1608	13.6067
1369357_at	Phka1	phosphorylase kinase, alpha 1	63.7907	84.4809	58.2164	68.0127	62.952	74.6642
1369358_a_at	Hap1	huntingtin-associated protein 1	130.781	132.576	135.442	128.07	122.711	135.228
1369359_at	Il9r	interleukin 9 receptor	19.2795	19.7676	16.8771	17.8972	21.1832	20.7075
1369360_at	Gucy2e	guanylate cyclase 2E	52.3646	70.3371	53.633	49.2961	52.9765	65.0865
1369361_at	Kl	Klotho	14.8539	14.017	13.0683	11.4069	16.5589	13.7598
1369362_at	Tsc1	tuberous sclerosis 1	32.9989	36.5916	32.1339	30.6806	35.3511	32.2944
1369363_at	Sp4	Sp4 transcription factor	10.2961	10.1396	11.0477	11.9015	11.1107	10.6591
1369364_at	Atp1a4	ATPase, Na+/K+ transporting, alpha 4 polypeptide	9.42776	9.73212	10.1647	9.08293	9.11272	9.5898
1369365_at	Pde3a	phosphodiesterase 3A, cGMP inhibited	15.2504	19.5922	13.9425	15.7863	16.4774	15.9804
1369366_at	Cntn5	contactin 5	22.4039	26.4848	24.9359	21.1412	25.5509	22.0011
1369367_at	Trpc2	transient receptor potential cation channel, subfamily C, member 2	16.1991	19.149	14.8872	19.7941	19.6394	17.6542
1369368_at	Trpc5	transient receptor potential cation channel, subfamily C, member 5	12.5207	11.8672	12.5114	10.9149	14.2561	11.8079
1369369_at	Kcnb2	potassium voltage gated channel, Shab-related subfamily, member 2	16.2247	18.3175	20.1631	22.8919	22.8612	19.2182
1369370_s_at	Trpv1 /// Trpv4	transient receptor potential cation channel, subfamily V, member 1 /// transient receptor potential cation channel, subfamily V, member 4	28.5817	34.1613	23.1836	25.2344	25.3491	26.6626
1369371_a_at	Gabbr1	gamma-aminobutyric acid (GABA) B receptor 1	310.735	320.572	308.88	301.25	299	299.72
1369372_at	Gabbr1	gamma-aminobutyric acid (GABA) B receptor 1	21.9471	31.0953	25.3898	28.2724	26.3565	25.0822
1369373_at	Fgfr3	fibroblast growth factor receptor 3	17.3268	17.4619	17.15	15.3654	18.2564	16.652
1369374_at	Selp	selectin P	10.913	10.5683	11.2737	10.8448	10.4452	10.5177
1369375_a_at	Capn3	calpain 3	11.7388	15.4826	15.6483	14.0234	16.0888	16.8286
1369376_a_at	Lnpep	leucyl/cystinyl aminopeptidase	14.8827	17.9905	15.8609	17.6114	16.0101	14.8448
1369377_at	Hcrtr2	hypocretin (orexin) receptor 2	40.371	28.5781	40.8645	32.8949	40.0549	38.8815
1369378_at	Slc23a2	solute carrier family 23 (nucleobase transporters), member 2	26.2565	31.3906	29.8613	34.6664	31.0954	26.3892
1369379_at	Epha3	Eph receptor A3	19.8103	20.492	19.4948	21.059	18.9849	20.1816
1369380_at	Kif2c	kinesin family member 2C	13.0943	16.6015	13.8379	13.5581	16.543	14.4926
1369381_a_at	Slc15a1	solute carrier family 15 (oligopeptide transporter), member 1	10.7568	11.5144	11.8115	11.6698	11.6148	12.6707
1369382_at	Mertk	c-mer proto-oncogene tyrosine kinase	14.2903	14.502	12.5813	15.1087	13.1975	14.8344
1369383_a_at	Gabre	gamma-aminobutyric acid (GABA) A receptor, epsilon	26.4139	22.9823	22.465	21.0086	23.9394	20.5454
1369384_at	Gria4	glutamate receptor, ionotrophic, AMPA 4	33.8725	30.87	29.3705	33.1644	26.2584	23.5849
1369385_at	Afap1	actin filament associated protein 1	17.7957	20.215	17.1616	18.0299	18.0472	19.2786
1369386_at	Slc26a2	solute carrier family 26 (sulfate transporter), member 2	24.7005	24.1525	26.9547	26.0186	25.8123	23.6413
1369387_at	Vav1	vav 1 guanine nucleotide exchange factor	18.7709	22.3579	22.531	24.3187	19.2684	22.3579
1369388_at	Musk	muscle, skeletal, receptor tyrosine kinase	16.8007	16.1522	16.0652	14.1352	14.2353	13.7012
1369389_at	Zfp483	zinc finger protein 483	18.8415	17.0105	16.4618	18.1141	17.4299	16.793
1369390_a_at	Dpp6	dipeptidylpeptidase 6	138.153	144.721	112.265	122.797	118.326	122.903
1369391_at	Grm8	glutamate receptor, metabotropic 8	35.253	31.3752	34.4678	33.8833	32.4535	30.3921
1369392_at	Akap4	A kinase (PRKA) anchor protein 4	19.5482	20.9974	19.3933	20.7899	19.5482	21.1619
1369393_at	Map3k8	mitogen-activated protein kinase kinase kinase 8	16.3908	16.0116	16.4241	18.8352	16.4241	18.2642
1369394_at	Unc5a	unc-5 homolog A (C. elegans)	19.4048	28.4536	22.6535	18.7709	20.9463	19.3593
1369395_at	Tpc1808	tropic 1808	11.2737	9.58362	11.2737	11.6235	11.308	10.7526
1369396_at	Mgat5	mannosyl (alpha-1,6-)-glycoprotein beta-1,6-N-acetyl-glucosaminyltransferase	34.4347	36.2375	35.3043	41.8681	34.6374	36.5492
1369397_at	Tas1r3	taste receptor, type 1, member 3	24.6638	27.916	24.3188	28.9916	28.1719	32.1879
1369398_at	Naaladl1	N-acetylated alpha-linked acidic dipeptidase-like 1	22.1993	25.5333	23.1347	28.2053	25.89	27.7816
1369399_at	Ms4a2	membrane-spanning 4-domains, subfamily A, member 2 (Fc fragment of IgE, high affinity I, receptor for; beta polypeptide)	8.78895	10.0152	11.0537	12.572	9.80534	10.1498
1369400_a_at	Pfkfb2	6-phosphofructo-2-kinase/fructose-2,6-biphosphatase 2	52.6331	49.9308	48.6371	51.4876	50.3808	47.5555
1369401_at	Slco1a6	solute carrier organic anion transporter family, member 1a6	7.98646	9.25982	9.65901	9.44859	8.94482	9.25982
1369402_at	Adnp	activity-dependent neuroprotector homeobox	107.9	112.305	120.567	103.735	97.9044	106.124
1369403_at	Adrbk2	adrenergic, beta, receptor kinase 2	15.3518	16.4665	16.4949	18.3744	14.6901	19.1566
1369404_a_at	Nrxn1	neurexin 1	1480.69	1429.62	1351.36	1332.57	1161.25	1262.26
1369405_a_at	Chrnb4	cholinergic receptor, nicotinic, beta 4	23.4957	25.6666	22.7204	23.4978	26.1704	25.1198
1369406_at	Asah2	N-acylsphingosine amidohydrolase (non-lysosomal ceramidase) 2	14.3938	15.3445	13.7391	13.5334	13.8387	12.6181
1369407_at	Tnfrsf11b	tumor necrosis factor receptor superfamily, member 11b	52.9372	38.0497	111.369	49.3352	62.9104	43.687
1369408_at	Dbc1	deleted in bladder cancer 1	937.866	980.5	947.867	913.043	745.606	819.29
1369409_at	Nab1	Ngfi-A binding protein 1	190.037	213.73	210.733	211.688	202.046	203.764
1369410_at	---	---	161.885	174.4	169.4	173.677	167.442	159.537
1369411_at	Gfi1	growth factor independent 1 transcription repressor	16.3913	13.8418	14.7187	13.651	13.4347	14.1701
1369412_a_at	Slc19a1	solute carrier family 19 (folate transporter), member 1	145.016	155.796	165.754	174.802	162.155	180.549
1369413_at	Uncx	UNC homeobox	15.3654	15.6278	14.3464	13.6425	14.8827	15.9362
1369414_at	Stxbp3	syntaxin binding protein 3	494.044	427.049	519.091	494.652	452.074	480.83
1369415_at	Bhlhe40	basic helix-loop-helix family, member e40	117.394	122.429	155.5	164.019	128.733	132.247
1369416_at	Hcn3	hyperpolarization-activated cyclic nucleotide-gated potassium channel 3	125.195	139.75	133.177	128.416	120.531	138.875
1369417_a_at	Opcml	opioid binding protein/cell adhesion molecule-like	225.099	246.091	244.771	268.017	226.087	250.284
1369418_at	Kcnj9	potassium inwardly-rectifying channel, subfamily J, member 9	14.3231	17.0062	15.3654	15.9442	17.5115	17.3686
1369419_at	Efha1	EF-hand domain family, member A1	27.4048	30.3475	28.382	30.2343	24.0714	33.999
1369420_at	Neu3	sialidase 3 (membrane sialidase)	32.5254	37.486	33.5864	38.9636	30.0595	31.1347
1369421_at	Top1	topoisomerase (DNA) I	75.2342	101.99	94.3045	80.9247	105.436	83.7414
1369422_at	Fap	fibroblast activation protein, alpha	14.0632	15.6125	12.9191	15.7334	14.3707	14.6562
1369423_at	Syn3	synapsin III	35.2554	26.7323	32.2694	28.7271	34.7713	36.0153
1369424_at	Cyp2a2	cytochrome P450, family 2, subfamily a, polypeptide 2	10.846	13.03	11.6699	12.5452	12.1538	10.8482
1369425_at	Cdh13	cadherin 13	585.524	593.98	568.839	496.606	489.198	537.905
1369426_at	Chd8	chromodomain helicase DNA binding protein 8	13.4087	14.1121	12.9713	13.3103	12.6938	12.6508
1369427_at	Mpeg1	macrophage expressed 1	13.4268	15.4284	14.9639	15.9645	14.8808	15.9543
1369428_a_at	Htr3a	5-hydroxytryptamine (serotonin) receptor 3a	15.1662	19.6597	15.1698	16.4554	15.6657	16.6389
1369429_at	Pdha2	pyruvate dehydrogenase (lipoamide) alpha 2	8.6143	9.52014	9.9614	8.52039	8.98654	9.80492
1369430_at	Bcmo1	beta-carotene 15,15'-monooxygenase 1	49.8295	38.073	40.1491	33.2031	41.5923	39.2789
1369431_at	Galnt7	UDP-N-acetyl-alpha-D-galactosamine:polypeptide N-acetylgalactosaminyltransferase 7 (GalNAc-T7)	37.9479	34.7236	33.8996	33.5927	37.5959	34.8529
1369432_at	Chrnb2	cholinergic receptor, nicotinic, beta 2 (neuronal)	35.2595	38.8074	30.927	35.165	34.8371	30.5284
1369433_at	Cep78	centrosomal protein 78	79.8902	91.9002	85.9369	88.9295	78.7198	92.3522
1369434_at	Dnttip1	Deoxynucleotidyltransferase, terminal, interacting protein 1	15.3398	19.4275	14.7711	16.2713	16.0529	16.6981
1369435_at	Ttpa	tocopherol (alpha) transfer protein	10.6817	9.05973	9.20446	9.13676	9.19473	9.38329
1369436_at	Chrna10	cholinergic receptor, nicotinic, alpha 10	12.5786	11.2695	11.6372	11.2015	12.1919	13.2893
1369437_at	Slco4a1	solute carrier organic anion transporter family, member 4a1	49.0787	47.7649	42.5267	46.6075	44.9538	56.104
1369438_at	N5	DNA binding protein N5	28.6915	30.5828	30.7223	33.2251	31.9406	33.0133
1369439_at	Agtr1b	angiotensin II receptor, type 1b	11.2597	10.0392	9.3618	9.19086	10.6579	11.5798
1369440_at	Abcg8	ATP-binding cassette, subfamily G (WHITE), member 8	12.9982	13.5066	13.4457	13.6197	13.7139	13.6618
1369441_at	Capn5	calpain 5	20.042	19.0818	16.568	18.7061	17.6729	18.699
1369442_at	---	---	12.3674	14.719	17.0467	13.1884	14.4187	14.9339
1369443_at	Angptl2	angiopoietin-like 2	37.9106	39.9193	38.6158	39.3008	46.1133	49.8326
1369444_at	Cyp19a1	cytochrome P450, family 19, subfamily a, polypeptide 1	11.8496	12.578	13.137	11.2737	12.578	12.9094
1369445_at	Mre11a	MRE11 meiotic recombination 11 homolog A (S. cerevisiae)	45.4489	55.632	54.2853	50.8278	48.1177	52.2474
1369446_at	Cry2	cryptochrome 2 (photolyase-like)	35.9094	50.4607	51.9919	46.1835	47.1362	50.5577
1369447_at	Slc28a3	solute carrier family 28 (sodium-coupled nucleoside transporter), member 3	18.4436	20.2021	15.9479	20.2862	17.248	18.9843
1369448_at	B3gat1	beta-1,3-glucuronyltransferase 1 (glucuronosyltransferase P)	46.1977	56.3967	47.0131	52.9841	44.0487	51.4771
1369449_at	Plin1	perilipin 1	14.0639	13.4572	13.0215	13.8886	14.3334	14.6427
1369450_at	Ust5r	integral membrane transport protein UST5r	12.5504	13.8385	13.6609	14.6809	12.7304	11.7917
[truncated: 29,043 more rows]
